# Supplementary material for: Ovalbumin-Induced Allergic Inflammation Diminishes Cross-Linked Collagen Structures in an Experimental Rabbit Model of Corneal Cross-Linking
Source: Front Med (Lausanne). 2022 May 26;9:762730. doi: 10.3389/fmed.2022.762730 (PMC9178108; doi:10.3389/fmed.2022.762730)
Supplement: Supplementary file 2 [file Data_Sheet_2.ZIP]

Archive with 5 entries (4 files):
- corneal fluorescein staining/
- corneal fluorescein staining/IMG_0251∩╝êNC∩╝ë.JPG
- corneal fluorescein staining/IMG_0418∩╝êTCXL+AC∩╝ë.JPG
- corneal fluorescein staining/IMG_0299∩╝êTCXL+AC+Medication).JPG
- corneal fluorescein staining/IMG_0185∩╝êTCXL∩╝ë.JPG
