# Supplementary material for: Ovalbumin-Induced Allergic Inflammation Diminishes Cross-Linked Collagen Structures in an Experimental Rabbit Model of Corneal Cross-Linking
Source: Front Med (Lausanne). 2022 May 26;9:762730. doi: 10.3389/fmed.2022.762730 (PMC9178108; doi:10.3389/fmed.2022.762730)
Supplement: Supplementary file 3 [file Data_Sheet_3.ZIP]

Archive with 9 entries (8 files):
- demarcation line under slit lamp/
- demarcation line under slit lamp/TCXL.JPG
- __MACOSX/demarcation line under slit lamp/._TCXL.JPG
- demarcation line under slit lamp/TCXL+AC+PA.JPG
- __MACOSX/demarcation line under slit lamp/._TCXL+AC+PA.JPG
- demarcation line under slit lamp/NC(normal).JPG
- __MACOSX/demarcation line under slit lamp/._NC(normal).JPG
- demarcation line under slit lamp/TCXL+AC.JPG
- __MACOSX/demarcation line under slit lamp/._TCXL+AC.JPG
