# Supplementary material for: Ovalbumin-Induced Allergic Inflammation Diminishes Cross-Linked Collagen Structures in an Experimental Rabbit Model of Corneal Cross-Linking
Source: Front Med (Lausanne). 2022 May 26;9:762730. doi: 10.3389/fmed.2022.762730 (PMC9178108; doi:10.3389/fmed.2022.762730)
Supplement: Supplementary file 4 [file Data_Sheet_4.ZIP]

Archive with 18 entries (17 files):
- 2-raw data of PCR (imflammatory factors and MMPs)/
- __MACOSX/._2-raw data of PCR (imflammatory factors and MMPs)
- 2-raw data of PCR (imflammatory factors and MMPs)/~$IL1beta.xlsx
- __MACOSX/2-raw data of PCR (imflammatory factors and MMPs)/._~$IL1beta.xlsx
- 2-raw data of PCR (imflammatory factors and MMPs)/IL1beta.xlsx
- __MACOSX/2-raw data of PCR (imflammatory factors and MMPs)/._IL1beta.xlsx
- 2-raw data of PCR (imflammatory factors and MMPs)/TIMP1.xlsx
- __MACOSX/2-raw data of PCR (imflammatory factors and MMPs)/._TIMP1.xlsx
- 2-raw data of PCR (imflammatory factors and MMPs)/IL6.xlsx
- __MACOSX/2-raw data of PCR (imflammatory factors and MMPs)/._IL6.xlsx
- 2-raw data of PCR (imflammatory factors and MMPs)/gapdh.xlsx
- __MACOSX/2-raw data of PCR (imflammatory factors and MMPs)/._gapdh.xlsx
- 2-raw data of PCR (imflammatory factors and MMPs)/MMP9.xlsx
- __MACOSX/2-raw data of PCR (imflammatory factors and MMPs)/._MMP9.xlsx
- 2-raw data of PCR (imflammatory factors and MMPs)/TNF-alpha.xlsx
- __MACOSX/2-raw data of PCR (imflammatory factors and MMPs)/._TNF-alpha.xlsx
- 2-raw data of PCR (imflammatory factors and MMPs)/LOX.xlsx
- __MACOSX/2-raw data of PCR (imflammatory factors and MMPs)/._LOX.xlsx
