# Supplementary material for: Ovalbumin-Induced Allergic Inflammation Diminishes Cross-Linked Collagen Structures in an Experimental Rabbit Model of Corneal Cross-Linking
Source: Front Med (Lausanne). 2022 May 26;9:762730. doi: 10.3389/fmed.2022.762730 (PMC9178108; doi:10.3389/fmed.2022.762730)
Supplement: Supplementary file 4 [file Data_Sheet_4.ZIP › 2-raw data of PCR (imflammatory factors and MMPs)/IL1beta.xlsx]

## Sheet: Sheet1
Block Type	96well
Chemistry	SYBR_GREEN
Experiment File Name	D:\LMH\rabbit\20200829\THE FOURTH\STROMA\20200910-rb-STROMA-LMH-IL1b.eds
Experiment Run End Time	2020-09-11 17:24:44 PM PDT
Instrument Type	steponeplus
Passive Reference	ROX
Well	Sample Name	Target Name	Task	Reporter	Quencher	RQ	RQ Min	RQ Max	Cт	Cт Mean	Cт SD	ΔCт	ΔCт Mean	ΔCт SE	HK Control ΔCт Mean	HK Control ΔCт SE	ΔΔCт	Automatic Ct Threshold	Ct Threshold	Automatic Baseline	Baseline Start	Baseline End	Efficiency	Comments	OFFSCALE	HIGHSD	NOISE	SPIKE	EXPFAIL
A1	NC1	IL1b	UNKNOWN	SYBR	None				29.9055	29.796	0.141009							FALSE	0.796841	TRUE	3	23	1		N	N	N	N	N
A2	NC1	IL1b	UNKNOWN	SYBR	None				29.6369	29.796	0.141009							FALSE	0.796841	TRUE	3	23	1		N	N	N	N	N
A5	NC1	IL1b	UNKNOWN	SYBR	None				29.8456	29.796	0.141009							FALSE	0.796841	TRUE	3	24	1		N	N	N	N	N
A6	NC2	IL1b	UNKNOWN	SYBR	None				29.1853	28.8942	0.333647							FALSE	0.796841	TRUE	3	25	1		N	Y	N	N	N
A7	NC2	IL1b	UNKNOWN	SYBR	None				28.9671	28.8942	0.333647							FALSE	0.796841	TRUE	3	25	1		N	Y	N	N	N
A8	NC2	IL1b	UNKNOWN	SYBR	None				28.5301	28.8942	0.333647							FALSE	0.796841	TRUE	3	28	1		N	Y	N	N	N
A9	NC3	IL1b	UNKNOWN	SYBR	None				29.9137	29.856	0.206777							FALSE	0.796841	TRUE	3	21	1		N	N	N	N	N
A10	NC3	IL1b	UNKNOWN	SYBR	None				30.0277	29.856	0.206777							FALSE	0.796841	TRUE	3	22	1		N	N	N	N	N
A11	NC3	IL1b	UNKNOWN	SYBR	None				29.6264	29.856	0.206777							FALSE	0.796841	TRUE	3	22	1		N	N	N	N	N
B1	NC4	IL1b	UNKNOWN	SYBR	None				29.0565	28.8069	0.504623							FALSE	0.796841	TRUE	3	25	1		N	N	N	N	N
B2	NC4	IL1b	UNKNOWN	SYBR	None				29.1382	28.8069	0.504623							FALSE	0.796841	TRUE	3	22	1		N	N	N	N	N
B5	NC4	IL1b	UNKNOWN	SYBR	None				28.2262	28.8069	0.504623							FALSE	0.796841	TRUE	3	22	1		N	N	N	N	N
B6	NC5	IL1b	UNKNOWN	SYBR	None				29.1498	29.0796	0.0849689							FALSE	0.796841	TRUE	3	25	1		N	Y	N	N	N
B7	NC5	IL1b	UNKNOWN	SYBR	None				28.9851	29.0796	0.0849689							FALSE	0.796841	TRUE	3	27	1		N	Y	N	N	N
B8	NC5	IL1b	UNKNOWN	SYBR	None				29.1039	29.0796	0.0849689							FALSE	0.796841	TRUE	3	26	1		N	Y	N	N	N
B9	NC6	IL1b	UNKNOWN	SYBR	None				29.1526	28.9992	0.135273							FALSE	0.796841	TRUE	3	32	1		N	Y	N	N	N
B10	NC6	IL1b	UNKNOWN	SYBR	None				28.8972	28.9992	0.135273							FALSE	0.796841	TRUE	3	30	1		N	Y	N	N	N
B11	NC6	IL1b	UNKNOWN	SYBR	None				28.9476	28.9992	0.135273							FALSE	0.796841	TRUE	3	20	1		N	N	N	N	N
C1	TCXL1	IL1b	UNKNOWN	SYBR	None				30.5714	30.6784	0.115194							FALSE	0.796841	TRUE	3	26	1		N	N	N	Y	N
C2	TCXL1	IL1b	UNKNOWN	SYBR	None				30.8003	30.6784	0.115194							FALSE	0.796841	TRUE	3	21	1		N	N	N	N	N
C5	TCXL1	IL1b	UNKNOWN	SYBR	None				30.6634	30.6784	0.115194							FALSE	0.796841	TRUE	3	20	1		N	N	N	N	N
C6	TCXL2	IL1b	UNKNOWN	SYBR	None				28.8826	28.6691	0.283118							FALSE	0.796841	TRUE	3	20	1		N	N	N	N	N
C7	TCXL2	IL1b	UNKNOWN	SYBR	None				28.7768	28.6691	0.283118							FALSE	0.796841	TRUE	3	19	1		N	N	N	N	N
C8	TCXL2	IL1b	UNKNOWN	SYBR	None				28.348	28.6691	0.283118							FALSE	0.796841	TRUE	3	18	1		N	N	N	N	N
C9	TCXL3	IL1b	UNKNOWN	SYBR	None				28.0234	27.804	0.233878							FALSE	0.796841	TRUE	3	22	1		N	N	N	N	N
C10	TCXL3	IL1b	UNKNOWN	SYBR	None				27.8307	27.804	0.233878							FALSE	0.796841	TRUE	3	21	1		N	N	N	N	N
C11	TCXL3	IL1b	UNKNOWN	SYBR	None				27.5579	27.804	0.233878							FALSE	0.796841	TRUE	3	20	1		N	N	N	N	N
D1	TCXL4	IL1b	UNKNOWN	SYBR	None				27.0863	26.9915	0.0931204							FALSE	0.796841	TRUE	3	27	1		Y	N	Y	Y	N
D2	TCXL4	IL1b	UNKNOWN	SYBR	None				26.9001	26.9915	0.0931204							FALSE	0.796841	TRUE	3	22	1		N	N	N	N	N
D5	TCXL4	IL1b	UNKNOWN	SYBR	None				26.9881	26.9915	0.0931204							FALSE	0.796841	TRUE	3	23	1		N	N	N	N	N
D6	TCXL5	IL1b	UNKNOWN	SYBR	None				27.7148	27.837	0.133685							FALSE	0.796841	TRUE	3	28	1		N	Y	N	N	N
D7	TCXL5	IL1b	UNKNOWN	SYBR	None				27.9798	27.837	0.133685							FALSE	0.796841	TRUE	3	27	1		N	Y	N	N	N
D8	TCXL5	IL1b	UNKNOWN	SYBR	None				27.8163	27.837	0.133685							FALSE	0.796841	TRUE	3	27	1		N	Y	N	N	N
D9	TCXL6	IL1b	UNKNOWN	SYBR	None				28.1952	28.215	0.0395725							FALSE	0.796841	TRUE	3	24	1		N	Y	N	N	N
D10	TCXL6	IL1b	UNKNOWN	SYBR	None				28.2606	28.215	0.0395725							FALSE	0.796841	TRUE	3	25	1		N	Y	N	N	N
D11	TCXL6	IL1b	UNKNOWN	SYBR	None				28.1892	28.215	0.0395725							FALSE	0.796841	TRUE	3	25	1		N	Y	N	N	N
E1	TCXL+AC1	IL1b	UNKNOWN	SYBR	None				29.8512	29.5097	0.508758							FALSE	0.796841	TRUE	3	20	1		N	N	N	N	N
E2	TCXL+AC1	IL1b	UNKNOWN	SYBR	None				29.7529	29.5097	0.508758							FALSE	0.796841	TRUE	3	19	1		N	N	N	N	N
E5	TCXL+AC1	IL1b	UNKNOWN	SYBR	None				28.925	29.5097	0.508758							FALSE	0.796841	TRUE	3	20	1		N	N	N	N	N
E6	TCXL+AC2	IL1b	UNKNOWN	SYBR	None				29.6194	29.7884	0.302827							FALSE	0.796841	TRUE	3	20	1		N	N	N	N	N
E7	TCXL+AC2	IL1b	UNKNOWN	SYBR	None				29.6078	29.7884	0.302827							FALSE	0.796841	TRUE	3	20	1		N	N	N	N	N
E8	TCXL+AC2	IL1b	UNKNOWN	SYBR	None				30.138	29.7884	0.302827							FALSE	0.796841	TRUE	3	19	1		N	N	N	N	N
E9	TCXL+AC3	IL1b	UNKNOWN	SYBR	None				29.3079	28.9359	0.422785							FALSE	0.796841	TRUE	3	20	1		N	N	N	N	N
E10	TCXL+AC3	IL1b	UNKNOWN	SYBR	None				29.0238	28.9359	0.422785							FALSE	0.796841	TRUE	3	22	1		N	N	N	N	N
E11	TCXL+AC3	IL1b	UNKNOWN	SYBR	None				28.4761	28.9359	0.422785							FALSE	0.796841	TRUE	3	22	1		N	N	N	N	N
F1	TCXL+AC4	IL1b	UNKNOWN	SYBR	None				27.6848	27.8652	0.157287							FALSE	0.796841	TRUE	3	24	1		N	N	N	N	N
F2	TCXL+AC4	IL1b	UNKNOWN	SYBR	None				27.9371	27.8652	0.157287							FALSE	0.796841	TRUE	3	24	1		N	N	N	N	N
F5	TCXL+AC4	IL1b	UNKNOWN	SYBR	None				27.9736	27.8652	0.157287							FALSE	0.796841	TRUE	3	24	1		N	N	N	N	N
F6	TCXL+AC5	IL1b	UNKNOWN	SYBR	None				27.645	27.7842	0.362393							FALSE	0.796841	TRUE	3	39	1		N	N	N	N	Y
F7	TCXL+AC5	IL1b	UNKNOWN	SYBR	None				27.512	27.7842	0.362393							FALSE	0.796841	TRUE	3	39	1		N	N	N	N	Y
F8	TCXL+AC5	IL1b	UNKNOWN	SYBR	None				28.1955	27.7842	0.362393							FALSE	0.796841	TRUE	3	39	1		N	N	N	N	Y
F9	TCXL+AC6	IL1b	UNKNOWN	SYBR	None				28.4996	28.6031	0.168977							FALSE	0.796841	TRUE	3	24	1		N	Y	N	N	N
F10	TCXL+AC6	IL1b	UNKNOWN	SYBR	None				28.5116	28.6031	0.168977							FALSE	0.796841	TRUE	3	27	1		N	Y	N	N	N
F11	TCXL+AC6	IL1b	UNKNOWN	SYBR	None				28.7981	28.6031	0.168977							FALSE	0.796841	TRUE	3	24	1		N	Y	N	N	N
G1	TCXL+AC+PA1	IL1b	UNKNOWN	SYBR	None				32.8307	33.006	0.368463							FALSE	0.796841	TRUE	3	27	1		N	Y	N	N	N
G2	TCXL+AC+PA1	IL1b	UNKNOWN	SYBR	None				32.7579	33.006	0.368463							FALSE	0.796841	TRUE	3	24	1		N	Y	N	N	N
G5	TCXL+AC+PA1	IL1b	UNKNOWN	SYBR	None				33.4294	33.006	0.368463							FALSE	0.796841	TRUE	3	25	1		N	Y	N	N	N
G6	TCXL+AC+PA2	IL1b	UNKNOWN	SYBR	None				31.9001	32.0561	0.198963							FALSE	0.796841	TRUE	3	25	1		N	Y	N	N	N
G7	TCXL+AC+PA2	IL1b	UNKNOWN	SYBR	None				31.9881	32.0561	0.198963							FALSE	0.796841	TRUE	3	20	1		N	N	N	N	N
G8	TCXL+AC+PA2	IL1b	UNKNOWN	SYBR	None				32.2802	32.0561	0.198963							FALSE	0.796841	TRUE	3	19	1		N	N	N	N	N
G9	TCXL+AC+PA3	IL1b	UNKNOWN	SYBR	None				31.9798	31.8381	0.132214							FALSE	0.796841	TRUE	3	20	1		N	N	N	N	N
G10	TCXL+AC+PA3	IL1b	UNKNOWN	SYBR	None				31.8163	31.8381	0.132214							FALSE	0.796841	TRUE	3	20	1		N	N	N	N	N
G11	TCXL+AC+PA3	IL1b	UNKNOWN	SYBR	None				31.718	31.8381	0.132214							FALSE	0.796841	TRUE	3	20	1		N	N	N	N	N
H1	TCXL+AC+PA4	IL1b	UNKNOWN	SYBR	None				31.2606	31.5249	0.520899							FALSE	0.796841	TRUE	3	19	1		N	N	N	N	N
H2	TCXL+AC+PA4	IL1b	UNKNOWN	SYBR	None				31.1892	31.5249	0.520899							FALSE	0.796841	TRUE	3	20	1		N	N	N	N	N
H5	TCXL+AC+PA4	IL1b	UNKNOWN	SYBR	None				32.125	31.5249	0.520899							FALSE	0.796841	TRUE	3	22	1		N	N	N	N	N
H6	TCXL+AC+PA5	IL1b	UNKNOWN	SYBR	None				31.9529	32.0379	0.171916							FALSE	0.796841	TRUE	3	22	1		N	N	N	N	N
H7	TCXL+AC+PA5	IL1b	UNKNOWN	SYBR	None				31.925	32.0379	0.171916							FALSE	0.796841	TRUE	3	24	1		N	N	N	N	N
H8	TCXL+AC+PA5	IL1b	UNKNOWN	SYBR	None				32.2357	32.0379	0.171916							FALSE	0.796841	TRUE	3	24	1		N	N	N	N	N
H9	TCXL+AC+PA6	IL1b	UNKNOWN	SYBR	None				31.2606	31.4304	0.357684							FALSE	0.796841	TRUE	3	24	1		N	N	N	N	N
H10	TCXL+AC+PA6	IL1b	UNKNOWN	SYBR	None				31.1892	31.4304	0.357684							FALSE	0.796841	TRUE	3	39	1		N	N	N	N	Y
H11	TCXL+AC+PA6	IL1b	UNKNOWN	SYBR	None				31.8413	31.4304	0.357684							FALSE	0.796841	TRUE	3	39	1		N	N	N	N	Y
Analysis Type	Singleplex
Endogenous Control	IL1b
RQ Min/Max Confidence Level	95.0
Reference Sample	1S1
