# Supplementary material for: Ovalbumin-Induced Allergic Inflammation Diminishes Cross-Linked Collagen Structures in an Experimental Rabbit Model of Corneal Cross-Linking
Source: Front Med (Lausanne). 2022 May 26;9:762730. doi: 10.3389/fmed.2022.762730 (PMC9178108; doi:10.3389/fmed.2022.762730)
Supplement: Supplementary file 4 [file Data_Sheet_4.ZIP › 2-raw data of PCR (imflammatory factors and MMPs)/TIMP1.xlsx]

## Sheet: Sheet1
Block Type	96well
Chemistry	SYBR_GREEN
Experiment File Name	D:\LMH\rabbit\20200829\THE FOURTH\STROMA\20200909-rb-STROMA-LMH-TIMP1.eds
Experiment Run End Time	2020-09-09 20:05:28 PM PDT
Instrument Type	steponeplus
Passive Reference	ROX
Well	Sample Name	Target Name	Task	Reporter	Quencher	RQ	RQ Min	RQ Max	Cт	Cт Mean	Cт SD	ΔCт	ΔCт Mean	ΔCт SE	HK Control ΔCт Mean	HK Control ΔCт SE	ΔΔCт	Automatic Ct Threshold	Ct Threshold	Automatic Baseline	Baseline Start	Baseline End	Efficiency	Comments	NOISE
A1	NC1	TIMP1	UNKNOWN	SYBR	None				21.9037	22.0392	0.312762							FALSE	1.34853	TRUE	1	2	1		N
A2	NC1	TIMP1	UNKNOWN	SYBR	None				21.817	22.0392	0.312762							FALSE	1.34853	TRUE	1	2	1		N
A5	NC1	TIMP1	UNKNOWN	SYBR	None				22.3968	22.0392	0.312762							FALSE	1.34853	TRUE	1	2	1		N
A6	NC2	TIMP1	UNKNOWN	SYBR	None				20.9207	21.2219	0.594555							FALSE	1.34853	TRUE	3	15	1		N
A7	NC2	TIMP1	UNKNOWN	SYBR	None				20.8382	21.2219	0.594555							FALSE	1.34853	TRUE	3	14	1		N
A8	NC2	TIMP1	UNKNOWN	SYBR	None				21.9067	21.2219	0.594555							FALSE	1.34853	TRUE	3	14	1		N
A9	NC3	TIMP1	UNKNOWN	SYBR	None				21.2667	21.1722	0.255792							FALSE	1.34853	TRUE	1	2	1		N
A10	NC3	TIMP1	UNKNOWN	SYBR	None				21.3673	21.1722	0.255792							FALSE	1.34853	TRUE	3	11	1		N
A11	NC3	TIMP1	UNKNOWN	SYBR	None				20.8826	21.1722	0.255792							FALSE	1.34853	TRUE	3	12	1		N
B1	NC4	TIMP1	UNKNOWN	SYBR	None				20.6851	20.6648	0.0534462							FALSE	1.34853	TRUE	3	11	1		N
B2	NC4	TIMP1	UNKNOWN	SYBR	None				20.6042	20.6648	0.0534462							FALSE	1.34853	TRUE	3	13	1		N
B5	NC4	TIMP1	UNKNOWN	SYBR	None				20.7051	20.6648	0.0534462							FALSE	1.34853	TRUE	3	12	1		N
B6	NC5	TIMP1	UNKNOWN	SYBR	None				20.8935	20.5815	0.37462							FALSE	1.34853	TRUE	3	14	1		N
B7	NC5	TIMP1	UNKNOWN	SYBR	None				20.6849	20.5815	0.37462							FALSE	1.34853	TRUE	3	14	1		N
B8	NC5	TIMP1	UNKNOWN	SYBR	None				20.166	20.5815	0.37462							FALSE	1.34853	TRUE	3	14	1		N
B9	NC6	TIMP1	UNKNOWN	SYBR	None				20.768	21.0366	0.399695							FALSE	1.34853	TRUE	3	19	1		N
B10	NC6	TIMP1	UNKNOWN	SYBR	None				20.8459	21.0366	0.399695							FALSE	1.34853	TRUE	3	19	1		N
B11	NC6	TIMP1	UNKNOWN	SYBR	None				21.4959	21.0366	0.399695							FALSE	1.34853	TRUE	3	18	1		N
C1	TCXL1	TIMP1	UNKNOWN	SYBR	None				23.4847	23.4946	0.13774							FALSE	1.34853	TRUE	3	12	1		N
C2	TCXL1	TIMP1	UNKNOWN	SYBR	None				23.637	23.4946	0.13774							FALSE	1.34853	TRUE	3	12	1		N
C5	TCXL1	TIMP1	UNKNOWN	SYBR	None				23.3621	23.4946	0.13774							FALSE	1.34853	TRUE	3	11	1		N
C6	TCXL2	TIMP1	UNKNOWN	SYBR	None				22.2567	22.5176	0.227932							FALSE	1.34853	TRUE	1	2	1		N
C7	TCXL2	TIMP1	UNKNOWN	SYBR	None				22.6184	22.5176	0.227932							FALSE	1.34853	TRUE	3	11	1		N
C8	TCXL2	TIMP1	UNKNOWN	SYBR	None				22.6778	22.5176	0.227932							FALSE	1.34853	TRUE	1	2	1		N
C9	TCXL3	TIMP1	UNKNOWN	SYBR	None				20.2706	20.4312	0.139213							FALSE	1.34853	TRUE	1	2	1		N
C10	TCXL3	TIMP1	UNKNOWN	SYBR	None				20.5176	20.4312	0.139213							FALSE	1.34853	TRUE	3	11	1		N
C11	TCXL3	TIMP1	UNKNOWN	SYBR	None				20.5054	20.4312	0.139213							FALSE	1.34853	TRUE	3	14	1		Y
D1	TCXL4	TIMP1	UNKNOWN	SYBR	None				20.3933	20.1085	0.263467							FALSE	1.34853	TRUE	3	14	1		N
D2	TCXL4	TIMP1	UNKNOWN	SYBR	None				20.0588	20.1085	0.263467							FALSE	1.34853	TRUE	3	14	1		N
D5	TCXL4	TIMP1	UNKNOWN	SYBR	None				19.8735	20.1085	0.263467							FALSE	1.34853	TRUE	3	13	1		N
D6	TCXL5	TIMP1	UNKNOWN	SYBR	None				21.2238	21.5814	0.512532							FALSE	1.34853	TRUE	3	17	1		N
D7	TCXL5	TIMP1	UNKNOWN	SYBR	None				21.3518	21.5814	0.512532							FALSE	1.34853	TRUE	3	17	1		N
D8	TCXL5	TIMP1	UNKNOWN	SYBR	None				22.1686	21.5814	0.512532							FALSE	1.34853	TRUE	3	17	1		N
D9	TCXL6	TIMP1	UNKNOWN	SYBR	None				21.6199	21.361	0.302981							FALSE	1.34853	TRUE	3	14	1		N
D10	TCXL6	TIMP1	UNKNOWN	SYBR	None				21.4354	21.361	0.302981							FALSE	1.34853	TRUE	3	14	1		N
D11	TCXL6	TIMP1	UNKNOWN	SYBR	None				21.0278	21.361	0.302981							FALSE	1.34853	TRUE	3	15	1		N
E1	TCXL+AC1	TIMP1	UNKNOWN	SYBR	None				23.5891	23.9101	0.40974							FALSE	1.34853	TRUE	1	2	1		N
E2	TCXL+AC1	TIMP1	UNKNOWN	SYBR	None				23.7695	23.9101	0.40974							FALSE	1.34853	TRUE	1	2	1		N
E5	TCXL+AC1	TIMP1	UNKNOWN	SYBR	None				24.3716	23.9101	0.40974							FALSE	1.34853	TRUE	1	2	1		N
E6	TCXL+AC2	TIMP1	UNKNOWN	SYBR	None				23.9818	24.3065	0.372352							FALSE	1.34853	TRUE	1	2	1		N
E7	TCXL+AC2	TIMP1	UNKNOWN	SYBR	None				24.2248	24.3065	0.372352							FALSE	1.34853	TRUE	3	10	1		N
E8	TCXL+AC2	TIMP1	UNKNOWN	SYBR	None				24.713	24.3065	0.372352							FALSE	1.34853	TRUE	3	11	1		N
E9	TCXL+AC3	TIMP1	UNKNOWN	SYBR	None				23.4023	23.5338	0.436817							FALSE	1.34853	TRUE	1	2	1		N
E10	TCXL+AC3	TIMP1	UNKNOWN	SYBR	None				23.1777	23.5338	0.436817							FALSE	1.34853	TRUE	3	14	1		N
E11	TCXL+AC3	TIMP1	UNKNOWN	SYBR	None				24.0212	23.5338	0.436817							FALSE	1.34853	TRUE	3	14	1		N
F1	TCXL+AC4	TIMP1	UNKNOWN	SYBR	None				21.8958	22.1178	0.351802							FALSE	1.34853	TRUE	3	14	1		N
F2	TCXL+AC4	TIMP1	UNKNOWN	SYBR	None				21.9341	22.1178	0.351802							FALSE	1.34853	TRUE	3	14	1		N
F5	TCXL+AC4	TIMP1	UNKNOWN	SYBR	None				22.5234	22.1178	0.351802							FALSE	1.34853	TRUE	3	12	1		N
F6	TCXL+AC5	TIMP1	UNKNOWN	SYBR	None				22.4603	22.6111	0.222573							FALSE	1.34853	TRUE	3	22	1		N
F7	TCXL+AC5	TIMP1	UNKNOWN	SYBR	None				22.8668	22.6111	0.222573							FALSE	1.34853	TRUE	3	20	1		N
F8	TCXL+AC5	TIMP1	UNKNOWN	SYBR	None				22.5064	22.6111	0.222573							FALSE	1.34853	TRUE	3	21	1		N
F9	TCXL+AC6	TIMP1	UNKNOWN	SYBR	None				23.109	23.518	0.583211							FALSE	1.34853	TRUE	3	13	1		N
F10	TCXL+AC6	TIMP1	UNKNOWN	SYBR	None				23.2591	23.518	0.583211							FALSE	1.34853	TRUE	3	14	1		N
F11	TCXL+AC6	TIMP1	UNKNOWN	SYBR	None				24.1858	23.518	0.583211							FALSE	1.34853	TRUE	3	14	1		N
G1	TCXL+AC+PA1	TIMP1	UNKNOWN	SYBR	None				23.6199	23.4614	0.147164							FALSE	1.34853	TRUE	3	19	1		N
G2	TCXL+AC+PA1	TIMP1	UNKNOWN	SYBR	None				23.4354	23.4614	0.147164							FALSE	1.34853	TRUE	3	19	1		N
G5	TCXL+AC+PA1	TIMP1	UNKNOWN	SYBR	None				23.329	23.4614	0.147164							FALSE	1.34853	TRUE	3	18	1		N
G6	TCXL+AC+PA2	TIMP1	UNKNOWN	SYBR	None				23.0891	22.8915	0.246107							FALSE	1.34853	TRUE	3	12	1		N
G7	TCXL+AC+PA2	TIMP1	UNKNOWN	SYBR	None				22.9695	22.8915	0.246107							FALSE	1.34853	TRUE	3	12	1		N
G8	TCXL+AC+PA2	TIMP1	UNKNOWN	SYBR	None				22.6158	22.8915	0.246107							FALSE	1.34853	TRUE	3	11	1		N
G9	TCXL+AC+PA3	TIMP1	UNKNOWN	SYBR	None				21.9818	22.3249	0.402483							FALSE	1.34853	TRUE	1	2	1		N
G10	TCXL+AC+PA3	TIMP1	UNKNOWN	SYBR	None				22.2248	22.3249	0.402483							FALSE	1.34853	TRUE	3	11	1		N
G11	TCXL+AC+PA3	TIMP1	UNKNOWN	SYBR	None				22.7679	22.3249	0.402483							FALSE	1.34853	TRUE	1	2	1		N
H1	TCXL+AC+PA4	TIMP1	UNKNOWN	SYBR	None				22.4023	22.2512	0.130936							FALSE	1.34853	TRUE	1	2	1		N
H2	TCXL+AC+PA4	TIMP1	UNKNOWN	SYBR	None				22.1777	22.2512	0.130936							FALSE	1.34853	TRUE	3	11	1		N
H5	TCXL+AC+PA4	TIMP1	UNKNOWN	SYBR	None				22.1735	22.2512	0.130936							FALSE	1.34853	TRUE	3	14	1		Y
H6	TCXL+AC+PA5	TIMP1	UNKNOWN	SYBR	None				22.8958	22.6832	0.401835							FALSE	1.34853	TRUE	3	14	1		N
H7	TCXL+AC+PA5	TIMP1	UNKNOWN	SYBR	None				22.9341	22.6832	0.401835							FALSE	1.34853	TRUE	3	14	1		N
H8	TCXL+AC+PA5	TIMP1	UNKNOWN	SYBR	None				22.2197	22.6832	0.401835							FALSE	1.34853	TRUE	3	13	1		N
H9	TCXL+AC+PA6	TIMP1	UNKNOWN	SYBR	None				22.6603	22.994	0.392069							FALSE	1.34853	TRUE	3	17	1		N
H10	TCXL+AC+PA6	TIMP1	UNKNOWN	SYBR	None				22.8958	22.994	0.392069							FALSE	1.34853	TRUE	3	17	1		N
H11	TCXL+AC+PA6	TIMP1	UNKNOWN	SYBR	None				23.4258	22.994	0.392069							FALSE	1.34853	TRUE	3	17	1		N
Analysis Type	Singleplex
Endogenous Control	TIMP1
RQ Min/Max Confidence Level	95.0
Reference Sample	1S1
