# Supplementary material for: Ovalbumin-Induced Allergic Inflammation Diminishes Cross-Linked Collagen Structures in an Experimental Rabbit Model of Corneal Cross-Linking
Source: Front Med (Lausanne). 2022 May 26;9:762730. doi: 10.3389/fmed.2022.762730 (PMC9178108; doi:10.3389/fmed.2022.762730)
Supplement: Supplementary file 4 [file Data_Sheet_4.ZIP › 2-raw data of PCR (imflammatory factors and MMPs)/IL6.xlsx]

## Sheet: Sheet1
Block Type	96well
Chemistry	SYBR_GREEN
Experiment File Name	D:\LMH\rabbit\20200829\THE FOURTH\STROMA\20200910-rb-STROMA-LMH-IL6.eds
Experiment Run End Time	2020-09-11 16:34:28 PM PDT
Instrument Type	steponeplus
Passive Reference	ROX
Well	Sample Name	Target Name	Task	Reporter	Quencher	RQ	RQ Min	RQ Max	Cт	Cт Mean	Cт SD	ΔCт	ΔCт Mean	ΔCт SE	HK Control ΔCт Mean	HK Control ΔCт SE	ΔΔCт	Automatic Ct Threshold	Ct Threshold	Automatic Baseline	Baseline Start	Baseline End	Efficiency	Comments	HIGHSD	NOAMP	OUTLIERRG	EXPFAIL
A1	NC1	IL6	UNKNOWN	SYBR	None				36.0388	36.0573	0.0558534							FALSE	0.325502	TRUE	3	27	1		Y	N	N	N
A2	NC1	IL6	UNKNOWN	SYBR	None				36.1201	36.0573	0.0558534							FALSE	0.325502	TRUE	3	39	1		N	N	N	Y
A5	NC1	IL6	UNKNOWN	SYBR	None				36.0131	36.0573	0.0558534							FALSE	0.325502	TRUE	3	29	1		Y	N	N	N
A6	NC2	IL6	UNKNOWN	SYBR	None				34.6737	34.6982	0.0267377							FALSE	0.325502	TRUE	3	28	1		Y	N	N	N
A7	NC2	IL6	UNKNOWN	SYBR	None				34.7267	34.6982	0.0267377							FALSE	0.325502	TRUE	3	29	1		Y	N	N	N
A8	NC2	IL6	UNKNOWN	SYBR	None				34.6941	34.6982	0.0267377							FALSE	0.325502	TRUE	3	29	1		Y	N	N	N
A9	NC3	IL6	UNKNOWN	SYBR	None				35.2326	35.2886	0.507324							FALSE	0.325502	TRUE	3	24	1		Y	N	N	N
A10	NC3	IL6	UNKNOWN	SYBR	None				34.8116	35.2886	0.507324							FALSE	0.325502	TRUE	3	28	1		Y	N	N	N
A11	NC3	IL6	UNKNOWN	SYBR	None				35.8216	35.2886	0.507324							FALSE	0.325502	TRUE	3	28	1		Y	N	N	N
B1	NC4	IL6	UNKNOWN	SYBR	None				35.0923	34.6351	0.537789							FALSE	0.325502	TRUE	3	35	1		N	N	N	N
B2	NC4	IL6	UNKNOWN	SYBR	None				34.7704	34.6351	0.537789							FALSE	0.325502	TRUE	3	27	1		N	N	N	N
B5	NC4	IL6	UNKNOWN	SYBR	None				34.0425	34.6351	0.537789							FALSE	0.325502	TRUE	3	26	1		N	N	N	N
B6	NC5	IL6	UNKNOWN	SYBR	None				35.3386	35.0123	0.642328							FALSE	0.325502	TRUE	3	29	1		Y	N	N	N
B7	NC5	IL6	UNKNOWN	SYBR	None				35.426	35.0123	0.642328							FALSE	0.325502	TRUE	3	28	1		Y	N	N	N
B8	NC5	IL6	UNKNOWN	SYBR	None				34.2723	35.0123	0.642328							FALSE	0.325502	TRUE	3	31	1		Y	N	N	N
B9	NC6	IL6	UNKNOWN	SYBR	None				34.5218	34.5066	0.169734							FALSE	0.325502	TRUE	3	32	1		Y	N	N	N
B10	NC6	IL6	UNKNOWN	SYBR	None				34.6682	34.5066	0.169734							FALSE	0.325502	TRUE	3	29	1		Y	N	N	N
B11	NC6	IL6	UNKNOWN	SYBR	None				34.3298	34.5066	0.169734							FALSE	0.325502	TRUE	3	29	1		Y	N	N	N
C1	TCXL1	IL6	UNKNOWN	SYBR	None				36.0236	35.7235	0.364357							FALSE	0.325502	TRUE	3	36	1		N	N	N	N
C2	TCXL1	IL6	UNKNOWN	SYBR	None				35.8287	35.7235	0.364357							FALSE	0.325502	TRUE	3	28	1		N	N	N	N
C5	TCXL1	IL6	UNKNOWN	SYBR	None				35.3181	35.7235	0.364357							FALSE	0.325502	TRUE	3	35	1		N	N	N	N
C6	TCXL2	IL6	UNKNOWN	SYBR	None				34.3496	34.2565	0.123155							FALSE	0.325502	TRUE	3	25	1		Y	N	N	N
C7	TCXL2	IL6	UNKNOWN	SYBR	None				34.3031	34.2565	0.123155							FALSE	0.325502	TRUE	3	26	1		Y	N	N	N
C8	TCXL2	IL6	UNKNOWN	SYBR	None				34.1169	34.2565	0.123155							FALSE	0.325502	TRUE	3	27	1		Y	N	N	N
C9	TCXL3	IL6	UNKNOWN	SYBR	None				32.4782	32.6459	0.147561							FALSE	0.325502	TRUE	3	24	1		Y	N	N	N
C10	TCXL3	IL6	UNKNOWN	SYBR	None				32.756	32.6459	0.147561							FALSE	0.325502	TRUE	3	25	1		Y	N	N	N
C11	TCXL3	IL6	UNKNOWN	SYBR	None				32.7035	32.6459	0.147561							FALSE	0.325502	TRUE	3	27	1		Y	N	N	N
D1	TCXL4	IL6	UNKNOWN	SYBR	None				31.7322	32.2505	0.559004							FALSE	0.325502	TRUE	3	29	1		Y	N	N	N
D2	TCXL4	IL6	UNKNOWN	SYBR	None				32.1765	32.2505	0.559004							FALSE	0.325502	TRUE	3	30	1		Y	N	N	N
D5	TCXL4	IL6	UNKNOWN	SYBR	None				32.8429	32.2505	0.559004							FALSE	0.325502	TRUE	3	27	1		Y	N	N	N
D6	TCXL5	IL6	UNKNOWN	SYBR	None				33.0835	33.2366	0.384062							FALSE	0.325502	TRUE	3	27	1		N	N	N	N
D7	TCXL5	IL6	UNKNOWN	SYBR	None				32.9526	33.2366	0.384062							FALSE	0.325502	TRUE	3	35	1		N	N	N	N
D8	TCXL5	IL6	UNKNOWN	SYBR	None				33.6736	33.2366	0.384062							FALSE	0.325502	TRUE	3	39	1		N	Y	N	Y
D9	TCXL6	IL6	UNKNOWN	SYBR	None				33.4168	33.4265	0.149549							FALSE	0.325502	TRUE	3	30	1		Y	N	N	N
D10	TCXL6	IL6	UNKNOWN	SYBR	None				33.5807	33.4265	0.149549							FALSE	0.325502	TRUE	3	27	1		Y	N	Y	N
D11	TCXL6	IL6	UNKNOWN	SYBR	None				33.2821	33.4265	0.149549							FALSE	0.325502	TRUE	3	31	1		Y	N	N	N
E1	TCXL+AC1	IL6	UNKNOWN	SYBR	None				32.5913	32.5153	0.0658801							FALSE	0.325502	TRUE	3	39	1		N	N	N	Y
E2	TCXL+AC1	IL6	UNKNOWN	SYBR	None				32.4734	32.5153	0.0658801							FALSE	0.325502	TRUE	3	26	1		Y	N	N	N
E5	TCXL+AC1	IL6	UNKNOWN	SYBR	None				32.4813	32.5153	0.0658801							FALSE	0.325502	TRUE	3	29	1		Y	N	N	N
E6	TCXL+AC2	IL6	UNKNOWN	SYBR	None				32.1986	32.3921	0.241793							FALSE	0.325502	TRUE	3	27	1		N	N	N	N
E7	TCXL+AC2	IL6	UNKNOWN	SYBR	None				32.3144	32.3921	0.241793							FALSE	0.325502	TRUE	3	27	1		N	N	N	N
E8	TCXL+AC2	IL6	UNKNOWN	SYBR	None				32.6631	32.3921	0.241793							FALSE	0.325502	TRUE	3	39	1		N	N	N	Y
E9	TCXL+AC3	IL6	UNKNOWN	SYBR	None				31.7277	31.655	0.205502							FALSE	0.325502	TRUE	3	26	1		Y	N	N	N
E10	TCXL+AC3	IL6	UNKNOWN	SYBR	None				31.8142	31.655	0.205502							FALSE	0.325502	TRUE	3	31	1		Y	N	N	N
E11	TCXL+AC3	IL6	UNKNOWN	SYBR	None				31.423	31.655	0.205502							FALSE	0.325502	TRUE	3	30	1		Y	N	N	N
F1	TCXL+AC4	IL6	UNKNOWN	SYBR	None				30.4512	30.4005	0.0477121							FALSE	0.325502	TRUE	3	32	1		Y	N	N	N
F2	TCXL+AC4	IL6	UNKNOWN	SYBR	None				30.3564	30.4005	0.0477121							FALSE	0.325502	TRUE	3	27	1		Y	N	N	N
F5	TCXL+AC4	IL6	UNKNOWN	SYBR	None				30.394	30.4005	0.0477121							FALSE	0.325502	TRUE	3	27	1		Y	N	N	N
F6	TCXL+AC5	IL6	UNKNOWN	SYBR	None				31.0256	30.9939	0.378874							FALSE	0.325502	TRUE	3	29	1		N	N	N	N
F7	TCXL+AC5	IL6	UNKNOWN	SYBR	None				30.6001	30.9939	0.378874							FALSE	0.325502	TRUE	3	28	1		N	N	N	N
F8	TCXL+AC5	IL6	UNKNOWN	SYBR	None				31.3559	30.9939	0.378874							FALSE	0.325502	TRUE	3	39	1		N	Y	N	Y
F9	TCXL+AC6	IL6	UNKNOWN	SYBR	None				31.71	31.5692	0.263215							FALSE	0.325502	TRUE	3	25	1		Y	N	N	N
F10	TCXL+AC6	IL6	UNKNOWN	SYBR	None				31.732	31.5692	0.263215							FALSE	0.325502	TRUE	3	27	1		Y	N	Y	N
F11	TCXL+AC6	IL6	UNKNOWN	SYBR	None				31.2655	31.5692	0.263215							FALSE	0.325502	TRUE	3	25	1		Y	N	N	N
G1	TCXL+AC+PA1	IL6	UNKNOWN	SYBR	None				34.7734	34.5439	0.338742							FALSE	0.325502	TRUE	3	27	1		Y	N	N	N
G2	TCXL+AC+PA1	IL6	UNKNOWN	SYBR	None				34.7035	34.5439	0.338742							FALSE	0.325502	TRUE	3	39	1		N	N	N	Y
G5	TCXL+AC+PA1	IL6	UNKNOWN	SYBR	None				34.1549	34.5439	0.338742							FALSE	0.325502	TRUE	3	29	1		Y	N	N	N
G6	TCXL+AC+PA2	IL6	UNKNOWN	SYBR	None				33.6453	34.0182	0.480029							FALSE	0.325502	TRUE	3	28	1		Y	N	N	N
G7	TCXL+AC+PA2	IL6	UNKNOWN	SYBR	None				33.8495	34.0182	0.480029							FALSE	0.325502	TRUE	3	29	1		Y	N	N	N
G8	TCXL+AC+PA2	IL6	UNKNOWN	SYBR	None				34.5598	34.0182	0.480029							FALSE	0.325502	TRUE	3	29	1		Y	N	N	N
G9	TCXL+AC+PA3	IL6	UNKNOWN	SYBR	None				33.9372	33.6065	0.305604							FALSE	0.325502	TRUE	3	24	1		Y	N	N	N
G10	TCXL+AC+PA3	IL6	UNKNOWN	SYBR	None				33.3344	33.6065	0.305604							FALSE	0.325502	TRUE	3	28	1		Y	N	N	N
G11	TCXL+AC+PA3	IL6	UNKNOWN	SYBR	None				33.548	33.6065	0.305604							FALSE	0.325502	TRUE	3	28	1		Y	N	N	N
H1	TCXL+AC+PA4	IL6	UNKNOWN	SYBR	None				33.5229	33.51	0.237235							FALSE	0.325502	TRUE	3	35	1		N	N	N	N
H2	TCXL+AC+PA4	IL6	UNKNOWN	SYBR	None				33.2665	33.51	0.237235							FALSE	0.325502	TRUE	3	27	1		N	N	N	N
H5	TCXL+AC+PA4	IL6	UNKNOWN	SYBR	None				33.7404	33.51	0.237235							FALSE	0.325502	TRUE	3	26	1		N	N	N	N
H6	TCXL+AC+PA5	IL6	UNKNOWN	SYBR	None				33.4077	33.5094	0.117688							FALSE	0.325502	TRUE	3	29	1		Y	N	N	N
H7	TCXL+AC+PA5	IL6	UNKNOWN	SYBR	None				33.4821	33.5094	0.117688							FALSE	0.325502	TRUE	3	28	1		Y	N	N	N
H8	TCXL+AC+PA5	IL6	UNKNOWN	SYBR	None				33.6383	33.5094	0.117688							FALSE	0.325502	TRUE	3	31	1		Y	N	N	N
H9	TCXL+AC+PA6	IL6	UNKNOWN	SYBR	None				34.3166	34.0963	0.294114							FALSE	0.325502	TRUE	3	32	1		Y	N	N	N
H10	TCXL+AC+PA6	IL6	UNKNOWN	SYBR	None				33.7623	34.0963	0.294114							FALSE	0.325502	TRUE	3	29	1		Y	N	N	N
H11	TCXL+AC+PA6	IL6	UNKNOWN	SYBR	None				34.2099	34.0963	0.294114							FALSE	0.325502	TRUE	3	29	1		Y	N	N	N
Analysis Type	Singleplex
Endogenous Control	IL6
RQ Min/Max Confidence Level	95.0
Reference Sample	1S1
