# Supplementary material for: Ovalbumin-Induced Allergic Inflammation Diminishes Cross-Linked Collagen Structures in an Experimental Rabbit Model of Corneal Cross-Linking
Source: Front Med (Lausanne). 2022 May 26;9:762730. doi: 10.3389/fmed.2022.762730 (PMC9178108; doi:10.3389/fmed.2022.762730)
Supplement: Supplementary file 4 [file Data_Sheet_4.ZIP › 2-raw data of PCR (imflammatory factors and MMPs)/gapdh.xlsx]

## Sheet: Sheet1
Block Type	96well
Chemistry	SYBR_GREEN
Experiment File Name	D:\LMH\rabbit\20200829\THE FOURTH\STROMA\20200829-rb-stroma-LMH-gapdh.eds
Experiment Run End Time	Not Started
Instrument Type	steponeplus
Passive Reference	ROX
Well	Sample Name	Target Name	Task	Reporter	Quencher	RQ	RQ Min	RQ Max	Cт	Cт Mean	Cт SD	ΔCт	ΔCт Mean	ΔCт SE	HK Control ΔCт Mean	HK Control ΔCт SE	ΔΔCт	Automatic Ct Threshold	Ct Threshold	Automatic Baseline	Baseline Start	Baseline End	Efficiency	Comments	NOISE	SPIKE
A1	NC1	gapdh	UNKNOWN	SYBR	None				18.3387	18.1838	0.13469							FALSE	1.34426	TRUE	1	2	1		N	N
A2	NC1	gapdh	UNKNOWN	SYBR	None				18.1191	18.1838	0.13469							FALSE	1.34426	TRUE	1	2	1		N	N
A5	NC1	gapdh	UNKNOWN	SYBR	None				18.0938	18.1838	0.13469							FALSE	1.34426	TRUE	1	2	1		N	N
A6	NC2	gapdh	UNKNOWN	SYBR	None				17.0258	17.2081	0.174956							FALSE	1.34426	TRUE	3	13	1		N	N
A7	NC2	gapdh	UNKNOWN	SYBR	None				17.3746	17.2081	0.174956							FALSE	1.34426	TRUE	3	12	1		N	N
A8	NC2	gapdh	UNKNOWN	SYBR	None				17.2239	17.2081	0.174956							FALSE	1.34426	TRUE	3	12	1		N	N
A9	NC3	gapdh	UNKNOWN	SYBR	None				17.6967	17.8563	0.145962							FALSE	1.34426	TRUE	1	2	1		N	N
A10	NC3	gapdh	UNKNOWN	SYBR	None				17.9832	17.8563	0.145962							FALSE	1.34426	TRUE	1	2	1		N	N
A11	NC3	gapdh	UNKNOWN	SYBR	None				17.8889	17.8563	0.145962							FALSE	1.34426	TRUE	3	10	1		N	N
B1	NC4	gapdh	UNKNOWN	SYBR	None				16.8214	16.6524	0.163401							FALSE	1.34426	TRUE	3	11	1		N	N
B2	NC4	gapdh	UNKNOWN	SYBR	None				16.6405	16.6524	0.163401							FALSE	1.34426	TRUE	3	11	1		N	N
B5	NC4	gapdh	UNKNOWN	SYBR	None				16.4953	16.6524	0.163401							FALSE	1.34426	TRUE	3	10	1		N	N
B6	NC5	gapdh	UNKNOWN	SYBR	None				16.922	17.352	0.373028							FALSE	1.34426	TRUE	3	11	1		N	N
B7	NC5	gapdh	UNKNOWN	SYBR	None				17.5887	17.352	0.373028							FALSE	1.34426	TRUE	3	11	1		N	N
B8	NC5	gapdh	UNKNOWN	SYBR	None				17.5454	17.352	0.373028							FALSE	1.34426	TRUE	3	11	1		N	N
B9	NC6	gapdh	UNKNOWN	SYBR	None				16.7238	16.9652	0.20919							FALSE	1.34426	TRUE	3	17	1		N	N
B10	NC6	gapdh	UNKNOWN	SYBR	None				17.0931	16.9652	0.20919							FALSE	1.34426	TRUE	3	17	1		N	N
B11	NC6	gapdh	UNKNOWN	SYBR	None				17.0788	16.9652	0.20919							FALSE	1.34426	TRUE	3	17	1		N	N
C1	TCXL1	gapdh	UNKNOWN	SYBR	None				21.0973	20.9753	0.123854							FALSE	1.34426	TRUE	3	11	1		N	Y
C2	TCXL1	gapdh	UNKNOWN	SYBR	None				20.9791	20.9753	0.123854							FALSE	1.34426	TRUE	1	2	1		N	N
C5	TCXL1	gapdh	UNKNOWN	SYBR	None				20.8496	20.9753	0.123854							FALSE	1.34426	TRUE	3	11	1		N	N
C6	TCXL2	gapdh	UNKNOWN	SYBR	None				19.1111	19.2631	0.133702							FALSE	1.34426	TRUE	1	2	1		N	N
C7	TCXL2	gapdh	UNKNOWN	SYBR	None				19.3159	19.2631	0.133702							FALSE	1.34426	TRUE	1	2	1		N	N
C8	TCXL2	gapdh	UNKNOWN	SYBR	None				19.3624	19.2631	0.133702							FALSE	1.34426	TRUE	1	2	1		N	N
C9	TCXL3	gapdh	UNKNOWN	SYBR	None				17.9026	17.8955	0.283036							FALSE	1.34426	TRUE	1	2	1		N	N
C10	TCXL3	gapdh	UNKNOWN	SYBR	None				18.1749	17.8955	0.283036							FALSE	1.34426	TRUE	1	2	1		N	N
C11	TCXL3	gapdh	UNKNOWN	SYBR	None				17.6089	17.8955	0.283036							FALSE	1.34426	TRUE	3	10	1		N	N
D1	TCXL4	gapdh	UNKNOWN	SYBR	None				17.703	17.5127	0.16498							FALSE	1.34426	TRUE	3	9	1		Y	Y
D2	TCXL4	gapdh	UNKNOWN	SYBR	None				17.4119	17.5127	0.16498							FALSE	1.34426	TRUE	3	11	1		N	N
D5	TCXL4	gapdh	UNKNOWN	SYBR	None				17.423	17.5127	0.16498							FALSE	1.34426	TRUE	3	8	1		N	N
D6	TCXL5	gapdh	UNKNOWN	SYBR	None				18.3861	18.3255	0.380043							FALSE	1.34426	TRUE	3	15	1		N	N
D7	TCXL5	gapdh	UNKNOWN	SYBR	None				17.9187	18.3255	0.380043							FALSE	1.34426	TRUE	3	15	1		N	N
D8	TCXL5	gapdh	UNKNOWN	SYBR	None				18.6715	18.3255	0.380043							FALSE	1.34426	TRUE	3	15	1		N	N
D9	TCXL6	gapdh	UNKNOWN	SYBR	None				18.4023	18.5231	0.107071							FALSE	1.34426	TRUE	3	13	1		N	N
D10	TCXL6	gapdh	UNKNOWN	SYBR	None				18.5606	18.5231	0.107071							FALSE	1.34426	TRUE	3	13	1		N	N
D11	TCXL6	gapdh	UNKNOWN	SYBR	None				18.6064	18.5231	0.107071							FALSE	1.34426	TRUE	3	13	1		N	N
E1	TCXL+AC1	gapdh	UNKNOWN	SYBR	None				20.5367	20.6873	0.291369							FALSE	1.34426	TRUE	1	2	1		N	N
E2	TCXL+AC1	gapdh	UNKNOWN	SYBR	None				20.5021	20.6873	0.291369							FALSE	1.34426	TRUE	1	2	1		N	N
E5	TCXL+AC1	gapdh	UNKNOWN	SYBR	None				21.0232	20.6873	0.291369							FALSE	1.34426	TRUE	1	2	1		N	N
E6	TCXL+AC2	gapdh	UNKNOWN	SYBR	None				21.027	20.6346	0.411739							FALSE	1.34426	TRUE	1	2	1		N	N
E7	TCXL+AC2	gapdh	UNKNOWN	SYBR	None				20.6707	20.6346	0.411739							FALSE	1.34426	TRUE	1	2	1		N	N
E8	TCXL+AC2	gapdh	UNKNOWN	SYBR	None				20.2059	20.6346	0.411739							FALSE	1.34426	TRUE	1	2	1		N	N
E9	TCXL+AC3	gapdh	UNKNOWN	SYBR	None				19.7127	19.8496	0.131657							FALSE	1.34426	TRUE	1	2	1		N	N
E10	TCXL+AC3	gapdh	UNKNOWN	SYBR	None				19.8609	19.8496	0.131657							FALSE	1.34426	TRUE	1	2	1		N	N
E11	TCXL+AC3	gapdh	UNKNOWN	SYBR	None				19.9753	19.8496	0.131657							FALSE	1.34426	TRUE	3	10	1		N	N
F1	TCXL+AC4	gapdh	UNKNOWN	SYBR	None				18.635	18.6152	0.024056							FALSE	1.34426	TRUE	3	9	1		N	N
F2	TCXL+AC4	gapdh	UNKNOWN	SYBR	None				18.6223	18.6152	0.024056							FALSE	1.34426	TRUE	3	11	1		N	N
F5	TCXL+AC4	gapdh	UNKNOWN	SYBR	None				18.5884	18.6152	0.024056							FALSE	1.34426	TRUE	3	9	1		N	N
F6	TCXL+AC5	gapdh	UNKNOWN	SYBR	None				19.5018	19.225	0.268528							FALSE	1.34426	TRUE	3	18	1		N	N
F7	TCXL+AC5	gapdh	UNKNOWN	SYBR	None				18.9656	19.225	0.268528							FALSE	1.34426	TRUE	3	18	1		N	N
F8	TCXL+AC5	gapdh	UNKNOWN	SYBR	None				19.2077	19.225	0.268528							FALSE	1.34426	TRUE	3	18	1		N	N
F9	TCXL+AC6	gapdh	UNKNOWN	SYBR	None				20.1882	19.8076	0.330617							FALSE	1.34426	TRUE	3	12	1		N	N
F10	TCXL+AC6	gapdh	UNKNOWN	SYBR	None				19.6431	19.8076	0.330617							FALSE	1.34426	TRUE	3	11	1		N	N
F11	TCXL+AC6	gapdh	UNKNOWN	SYBR	None				19.5915	19.8076	0.330617							FALSE	1.34426	TRUE	3	10	1		N	N
G1	TCXL+AC+PA1	gapdh	UNKNOWN	SYBR	None				20.5891	21.0399	0.630933							FALSE	1.34426	TRUE	1	2	1		N	N
G2	TCXL+AC+PA1	gapdh	UNKNOWN	SYBR	None				20.7695	21.0399	0.630933							FALSE	1.34426	TRUE	1	2	1		N	N
G5	TCXL+AC+PA1	gapdh	UNKNOWN	SYBR	None				21.7609	21.0399	0.630933							FALSE	1.34426	TRUE	1	2	1		N	N
G6	TCXL+AC+PA2	gapdh	UNKNOWN	SYBR	None				20.5818	20.2693	0.292906							FALSE	1.34426	TRUE	3	10	1		N	N
G7	TCXL+AC+PA2	gapdh	UNKNOWN	SYBR	None				20.2248	20.2693	0.292906							FALSE	1.34426	TRUE	3	9	1		N	N
G8	TCXL+AC+PA2	gapdh	UNKNOWN	SYBR	None				20.0011	20.2693	0.292906							FALSE	1.34426	TRUE	3	11	1		N	N
G9	TCXL+AC+PA3	gapdh	UNKNOWN	SYBR	None				19.8023	20.0231	1.15162							FALSE	1.34426	TRUE	3	9	1		N	N
G10	TCXL+AC+PA3	gapdh	UNKNOWN	SYBR	None				20.1777	20.0231	1.15162							FALSE	1.34426	TRUE	3	18	1		N	N
G11	TCXL+AC+PA3	gapdh	UNKNOWN	SYBR	None				21.958	20.0231	1.15162							FALSE	1.34426	TRUE	3	18	1		N	N
H1	TCXL+AC+PA4	gapdh	UNKNOWN	SYBR	None				19.8958	19.9693	0.0960164							FALSE	1.34426	TRUE	3	8	1		N	N
H2	TCXL+AC+PA4	gapdh	UNKNOWN	SYBR	None				19.9341	19.9693	0.0960164							FALSE	1.34426	TRUE	3	12	1		N	N
H5	TCXL+AC+PA4	gapdh	UNKNOWN	SYBR	None				20.0779	19.9693	0.0960164							FALSE	1.34426	TRUE	3	11	1		N	N
H6	TCXL+AC+PA5	gapdh	UNKNOWN	SYBR	None				19.9603	19.9498	0.322325							FALSE	1.34426	TRUE	3	10	1		N	N
H7	TCXL+AC+PA5	gapdh	UNKNOWN	SYBR	None				20.2668	19.9498	0.322325							FALSE	1.34426	TRUE	3	11	1		N	N
H8	TCXL+AC+PA5	gapdh	UNKNOWN	SYBR	None				19.6224	19.9498	0.322325							FALSE	1.34426	TRUE	3	8	1		N	N
H9	TCXL+AC+PA6	gapdh	UNKNOWN	SYBR	None				20.109	20.2926	0.275741							FALSE	1.34426	TRUE	3	10	1		N	N
H10	TCXL+AC+PA6	gapdh	UNKNOWN	SYBR	None				20.1591	20.2926	0.275741							FALSE	1.34426	TRUE	1	2	1		N	N
H11	TCXL+AC+PA6	gapdh	UNKNOWN	SYBR	None				20.6097	20.2926	0.275741							FALSE	1.34426	TRUE	1	2	1		N	N
Analysis Type	Singleplex
Endogenous Control	gapdh
RQ Min/Max Confidence Level	95.0
