# Supplementary material for: Ovalbumin-Induced Allergic Inflammation Diminishes Cross-Linked Collagen Structures in an Experimental Rabbit Model of Corneal Cross-Linking
Source: Front Med (Lausanne). 2022 May 26;9:762730. doi: 10.3389/fmed.2022.762730 (PMC9178108; doi:10.3389/fmed.2022.762730)
Supplement: Supplementary file 4 [file Data_Sheet_4.ZIP › 2-raw data of PCR (imflammatory factors and MMPs)/MMP9.xlsx]

## Sheet: Sheet1
Block Type	96well
Chemistry	SYBR_GREEN
Experiment File Name	D:\LMH\rabbit\20200829\THE FOURTH\STROMA\20200909-rb-STROMA-LMH-MMP9.eds
Experiment Run End Time	2020-09-09 21:54:44 PM PDT
Instrument Type	steponeplus
Passive Reference	ROX
Well	Sample Name	Target Name	Task	Reporter	Quencher	RQ	RQ Min	RQ Max	Cт	Cт Mean	Cт SD	ΔCт	ΔCт Mean	ΔCт SE	HK Control ΔCт Mean	HK Control ΔCт SE	ΔΔCт	Automatic Ct Threshold	Ct Threshold	Automatic Baseline	Baseline Start	Baseline End	Efficiency	Comments	HIGHSD	EXPFAIL
A1	NC1	MMP9	UNKNOWN	SYBR	None				34.8383	34.4012	0.470209							FALSE	0.310228	TRUE	3	27	1		Y	N
A2	NC1	MMP9	UNKNOWN	SYBR	None				34.4617	34.4012	0.470209							FALSE	0.310228	TRUE	3	30	1		Y	N
A5	NC1	MMP9	UNKNOWN	SYBR	None				33.9037	34.4012	0.470209							FALSE	0.310228	TRUE	3	28	1		Y	N
A6	NC2	MMP9	UNKNOWN	SYBR	None				33.171	32.9437	0.25984							FALSE	0.310228	TRUE	3	34	1		Y	N
A7	NC2	MMP9	UNKNOWN	SYBR	None				32.6604	32.9437	0.25984							FALSE	0.310228	TRUE	3	26	1		Y	N
A8	NC2	MMP9	UNKNOWN	SYBR	None				32.9997	32.9437	0.25984							FALSE	0.310228	TRUE	3	28	1		Y	N
A9	NC3	MMP9	UNKNOWN	SYBR	None				33.7647	33.7804	0.303747							FALSE	0.310228	TRUE	3	25	1		N	N
A10	NC3	MMP9	UNKNOWN	SYBR	None				33.4849	33.7804	0.303747							FALSE	0.310228	TRUE	3	25	1		N	N
A11	NC3	MMP9	UNKNOWN	SYBR	None				34.0918	33.7804	0.303747							FALSE	0.310228	TRUE	3	25	1		N	N
B1	NC4	MMP9	UNKNOWN	SYBR	None				31.9266	32.3009	0.336221							FALSE	0.310228	TRUE	3	21	1		N	N
B2	NC4	MMP9	UNKNOWN	SYBR	None				32.5773	32.3009	0.336221							FALSE	0.310228	TRUE	3	22	1		N	N
B5	NC4	MMP9	UNKNOWN	SYBR	None				32.3987	32.3009	0.336221							FALSE	0.310228	TRUE	3	22	1		N	N
B6	NC5	MMP9	UNKNOWN	SYBR	None				33.5993	33.5506	0.379373							FALSE	0.310228	TRUE	3	25	1		N	N
B7	NC5	MMP9	UNKNOWN	SYBR	None				33.9033	33.5506	0.379373							FALSE	0.310228	TRUE	3	26	1		N	N
B8	NC5	MMP9	UNKNOWN	SYBR	None				33.1493	33.5506	0.379373							FALSE	0.310228	TRUE	3	25	1		N	N
B9	NC6	MMP9	UNKNOWN	SYBR	None				31.9878	32.5872	0.595653							FALSE	0.310228	TRUE	3	39	1		N	Y
B10	NC6	MMP9	UNKNOWN	SYBR	None				32.5946	32.5872	0.595653							FALSE	0.310228	TRUE	3	34	1		N	N
B11	NC6	MMP9	UNKNOWN	SYBR	None				33.1791	32.5872	0.595653							FALSE	0.310228	TRUE	3	38	1		N	Y
C1	TCXL1	MMP9	UNKNOWN	SYBR	None				31.7328	32.0066	0.238132							FALSE	0.310228	TRUE	3	28	1		Y	N
C2	TCXL1	MMP9	UNKNOWN	SYBR	None				32.1652	32.0066	0.238132							FALSE	0.310228	TRUE	3	28	1		Y	N
C5	TCXL1	MMP9	UNKNOWN	SYBR	None				32.1219	32.0066	0.238132							FALSE	0.310228	TRUE	3	25	1		Y	N
C6	TCXL2	MMP9	UNKNOWN	SYBR	None				30.2269	30.1372	0.460124							FALSE	0.310228	TRUE	3	22	1		Y	N
C7	TCXL2	MMP9	UNKNOWN	SYBR	None				30.5458	30.1372	0.460124							FALSE	0.310228	TRUE	3	23	1		Y	N
C8	TCXL2	MMP9	UNKNOWN	SYBR	None				29.6388	30.1372	0.460124							FALSE	0.310228	TRUE	3	24	1		Y	N
C9	TCXL3	MMP9	UNKNOWN	SYBR	None				28.9111	29.0699	0.265342							FALSE	0.310228	TRUE	3	26	1		Y	N
C10	TCXL3	MMP9	UNKNOWN	SYBR	None				29.3762	29.0699	0.265342							FALSE	0.310228	TRUE	3	24	1		Y	N
C11	TCXL3	MMP9	UNKNOWN	SYBR	None				28.9224	29.0699	0.265342							FALSE	0.310228	TRUE	3	26	1		Y	N
D1	TCXL4	MMP9	UNKNOWN	SYBR	None				29.0016	28.7845	0.485433							FALSE	0.310228	TRUE	3	23	1		N	N
D2	TCXL4	MMP9	UNKNOWN	SYBR	None				29.1235	28.7845	0.485433							FALSE	0.310228	TRUE	3	22	1		N	N
D5	TCXL4	MMP9	UNKNOWN	SYBR	None				28.2284	28.7845	0.485433							FALSE	0.310228	TRUE	3	22	1		N	N
D6	TCXL5	MMP9	UNKNOWN	SYBR	None				29.6136	29.8101	0.262553							FALSE	0.310228	TRUE	3	30	1		N	N
D7	TCXL5	MMP9	UNKNOWN	SYBR	None				29.7085	29.8101	0.262553							FALSE	0.310228	TRUE	3	39	1		N	Y
D8	TCXL5	MMP9	UNKNOWN	SYBR	None				30.1083	29.8101	0.262553							FALSE	0.310228	TRUE	3	39	1		N	Y
D9	TCXL6	MMP9	UNKNOWN	SYBR	None				30.0064	29.6533	0.320092							FALSE	0.310228	TRUE	3	24	1		Y	N
D10	TCXL6	MMP9	UNKNOWN	SYBR	None				29.5712	29.6533	0.320092							FALSE	0.310228	TRUE	3	25	1		Y	N
D11	TCXL6	MMP9	UNKNOWN	SYBR	None				29.3822	29.6533	0.320092							FALSE	0.310228	TRUE	3	25	1		Y	N
E1	TCXL+AC1	MMP9	UNKNOWN	SYBR	None				28.5529	28.9897	0.485182							FALSE	0.310228	TRUE	3	26	1		Y	N
E2	TCXL+AC1	MMP9	UNKNOWN	SYBR	None				28.9042	28.9897	0.485182							FALSE	0.310228	TRUE	3	29	1		Y	N
E5	TCXL+AC1	MMP9	UNKNOWN	SYBR	None				29.5119	28.9897	0.485182							FALSE	0.310228	TRUE	3	24	1		Y	N
E6	TCXL+AC2	MMP9	UNKNOWN	SYBR	None				29.0827	28.9673	0.213399							FALSE	0.310228	TRUE	3	23	1		N	N
E7	TCXL+AC2	MMP9	UNKNOWN	SYBR	None				29.0983	28.9673	0.213399							FALSE	0.310228	TRUE	3	24	1		N	N
E8	TCXL+AC2	MMP9	UNKNOWN	SYBR	None				28.7211	28.9673	0.213399							FALSE	0.310228	TRUE	3	24	1		N	N
E9	TCXL+AC3	MMP9	UNKNOWN	SYBR	None				28.515	28.1015	0.359497							FALSE	0.310228	TRUE	3	28	1		Y	N
E10	TCXL+AC3	MMP9	UNKNOWN	SYBR	None				27.8626	28.1015	0.359497							FALSE	0.310228	TRUE	3	26	1		Y	N
E11	TCXL+AC3	MMP9	UNKNOWN	SYBR	None				27.927	28.1015	0.359497							FALSE	0.310228	TRUE	3	26	1		Y	N
F1	TCXL+AC4	MMP9	UNKNOWN	SYBR	None				27.222	27.0476	0.359578							FALSE	0.310228	TRUE	3	25	1		Y	N
F2	TCXL+AC4	MMP9	UNKNOWN	SYBR	None				26.6341	27.0476	0.359578							FALSE	0.310228	TRUE	3	26	1		Y	N
F5	TCXL+AC4	MMP9	UNKNOWN	SYBR	None				27.2868	27.0476	0.359578							FALSE	0.310228	TRUE	3	26	1		Y	N
F6	TCXL+AC5	MMP9	UNKNOWN	SYBR	None				27.9812	27.6191	0.357866							FALSE	0.310228	TRUE	3	39	1		N	Y
F7	TCXL+AC5	MMP9	UNKNOWN	SYBR	None				27.6105	27.6191	0.357866							FALSE	0.310228	TRUE	3	39	1		N	Y
F8	TCXL+AC5	MMP9	UNKNOWN	SYBR	None				27.2656	27.6191	0.357866							FALSE	0.310228	TRUE	3	39	1		N	Y
F9	TCXL+AC6	MMP9	UNKNOWN	SYBR	None				28.6633	28.4136	0.528554							FALSE	0.310228	TRUE	3	24	1		Y	N
F10	TCXL+AC6	MMP9	UNKNOWN	SYBR	None				28.771	28.4136	0.528554							FALSE	0.310228	TRUE	3	25	1		Y	N
F11	TCXL+AC6	MMP9	UNKNOWN	SYBR	None				27.8064	28.4136	0.528554							FALSE	0.310228	TRUE	3	24	1		Y	N
G1	TCXL+AC+PA1	MMP9	UNKNOWN	SYBR	None				29.7476	29.9015	0.143916							FALSE	0.310228	TRUE	3	28	1		Y	N
G2	TCXL+AC+PA1	MMP9	UNKNOWN	SYBR	None				29.9243	29.9015	0.143916							FALSE	0.310228	TRUE	3	28	1		Y	N
G5	TCXL+AC+PA1	MMP9	UNKNOWN	SYBR	None				30.0327	29.9015	0.143916							FALSE	0.310228	TRUE	3	25	1		Y	N
G6	TCXL+AC+PA2	MMP9	UNKNOWN	SYBR	None				29.6576	29.4092	0.284848							FALSE	0.310228	TRUE	3	22	1		Y	N
G7	TCXL+AC+PA2	MMP9	UNKNOWN	SYBR	None				29.0983	29.4092	0.284848							FALSE	0.310228	TRUE	3	23	1		Y	N
G8	TCXL+AC+PA2	MMP9	UNKNOWN	SYBR	None				29.4716	29.4092	0.284848							FALSE	0.310228	TRUE	3	24	1		Y	N
G9	TCXL+AC+PA3	MMP9	UNKNOWN	SYBR	None				28.6133	28.9663	0.413487							FALSE	0.310228	TRUE	3	26	1		Y	N
G10	TCXL+AC+PA3	MMP9	UNKNOWN	SYBR	None				28.8645	28.9663	0.413487							FALSE	0.310228	TRUE	3	24	1		Y	N
G11	TCXL+AC+PA3	MMP9	UNKNOWN	SYBR	None				29.4212	28.9663	0.413487							FALSE	0.310228	TRUE	3	26	1		Y	N
H1	TCXL+AC+PA4	MMP9	UNKNOWN	SYBR	None				29.2816	28.8653	0.363458							FALSE	0.310228	TRUE	3	23	1		N	N
H2	TCXL+AC+PA4	MMP9	UNKNOWN	SYBR	None				28.6109	28.8653	0.363458							FALSE	0.310228	TRUE	3	22	1		N	N
H5	TCXL+AC+PA4	MMP9	UNKNOWN	SYBR	None				28.7034	28.8653	0.363458							FALSE	0.310228	TRUE	3	22	1		N	N
H6	TCXL+AC+PA5	MMP9	UNKNOWN	SYBR	None				28.9153	29.3136	0.357593							FALSE	0.310228	TRUE	3	30	1		N	N
H7	TCXL+AC+PA5	MMP9	UNKNOWN	SYBR	None				29.607	29.3136	0.357593							FALSE	0.310228	TRUE	3	39	1		N	Y
H8	TCXL+AC+PA5	MMP9	UNKNOWN	SYBR	None				29.4183	29.3136	0.357593							FALSE	0.310228	TRUE	3	39	1		N	Y
H9	TCXL+AC+PA6	MMP9	UNKNOWN	SYBR	None				29.6326	29.6191	0.340608							FALSE	0.310228	TRUE	3	24	1		Y	N
H10	TCXL+AC+PA6	MMP9	UNKNOWN	SYBR	None				29.9527	29.6191	0.340608							FALSE	0.310228	TRUE	3	25	1		Y	N
H11	TCXL+AC+PA6	MMP9	UNKNOWN	SYBR	None				29.2719	29.6191	0.340608							FALSE	0.310228	TRUE	3	25	1		Y	N
Analysis Type	Singleplex
Endogenous Control	MMP9
RQ Min/Max Confidence Level	95.0
Reference Sample	1S1
