# Supplementary material for: Ovalbumin-Induced Allergic Inflammation Diminishes Cross-Linked Collagen Structures in an Experimental Rabbit Model of Corneal Cross-Linking
Source: Front Med (Lausanne). 2022 May 26;9:762730. doi: 10.3389/fmed.2022.762730 (PMC9178108; doi:10.3389/fmed.2022.762730)
Supplement: Supplementary file 4 [file Data_Sheet_4.ZIP › 2-raw data of PCR (imflammatory factors and MMPs)/TNF-alpha.xlsx]

## Sheet: Sheet1
Block Type	96well
Chemistry	SYBR_GREEN
Experiment File Name	D:\LMH\rabbit\20200829\THE FOURTH\STROMA\20200910-rb-STROMA-LMH-TNFa.eds
Experiment Run End Time	2020-09-10 22:49:59 PM PDT
Instrument Type	steponeplus
Passive Reference	ROX
Well	Sample Name	Target Name	Task	Reporter	Quencher	RQ	RQ Min	RQ Max	Cт	Cт Mean	Cт SD	ΔCт	ΔCт Mean	ΔCт SE	HK Control ΔCт Mean	HK Control ΔCт SE	ΔΔCт	Automatic Ct Threshold	Ct Threshold	Automatic Baseline	Baseline Start	Baseline End	Efficiency	Comments	OFFSCALE	HIGHSD	OUTLIERRG
A1	NC1	TNFa	UNKNOWN	SYBR	None				33.0498	32.8164	0.205128							FALSE	0.533991	TRUE	3	27	1		N	Y	N
A2	NC1	TNFa	UNKNOWN	SYBR	None				32.7344	32.8164	0.205128							FALSE	0.533991	TRUE	3	25	1		N	Y	N
A5	NC1	TNFa	UNKNOWN	SYBR	None				32.665	32.8164	0.205128							FALSE	0.533991	TRUE	3	24	1		N	Y	N
A6	NC2	TNFa	UNKNOWN	SYBR	None				32.7414	32.6757	0.0729348							FALSE	0.533991	TRUE	3	25	1		N	Y	N
A7	NC2	TNFa	UNKNOWN	SYBR	None				32.6886	32.6757	0.0729348							FALSE	0.533991	TRUE	3	26	1		N	Y	N
A8	NC2	TNFa	UNKNOWN	SYBR	None				32.5972	32.6757	0.0729348							FALSE	0.533991	TRUE	3	28	1		N	Y	Y
A9	NC3	TNFa	UNKNOWN	SYBR	None				32.9427	32.5807	0.321188							FALSE	0.533991	TRUE	3	25	1		N	Y	N
A10	NC3	TNFa	UNKNOWN	SYBR	None				32.4693	32.5807	0.321188							FALSE	0.533991	TRUE	3	26	1		N	Y	N
A11	NC3	TNFa	UNKNOWN	SYBR	None				32.33	32.5807	0.321188							FALSE	0.533991	TRUE	3	25	1		N	Y	N
B1	NC4	TNFa	UNKNOWN	SYBR	None				31.4609	31.6241	0.153105							FALSE	0.533991	TRUE	3	25	1		N	N	N
B2	NC4	TNFa	UNKNOWN	SYBR	None				31.7646	31.6241	0.153105							FALSE	0.533991	TRUE	3	24	1		N	N	N
B5	NC4	TNFa	UNKNOWN	SYBR	None				31.6467	31.6241	0.153105							FALSE	0.533991	TRUE	3	25	1		N	N	N
B6	NC5	TNFa	UNKNOWN	SYBR	None				32.0568	31.8164	0.493412							FALSE	0.533991	TRUE	3	24	1		N	Y	N
B7	NC5	TNFa	UNKNOWN	SYBR	None				32.1435	31.8164	0.493412							FALSE	0.533991	TRUE	3	27	1		N	Y	N
B8	NC5	TNFa	UNKNOWN	SYBR	None				31.2489	31.8164	0.493412							FALSE	0.533991	TRUE	3	26	1		N	Y	N
B9	NC6	TNFa	UNKNOWN	SYBR	None				33.207	33.2531	0.146186							FALSE	0.533991	TRUE	3	27	1		N	Y	N
B10	NC6	TNFa	UNKNOWN	SYBR	None				33.1356	33.2531	0.146186							FALSE	0.533991	TRUE	3	26	1		N	Y	N
B11	NC6	TNFa	UNKNOWN	SYBR	None				33.4168	33.2531	0.146186							FALSE	0.533991	TRUE	3	29	1		N	Y	N
C1	TCXL1	TNFa	UNKNOWN	SYBR	None				33.1126	33.0415	0.110013							FALSE	0.533991	TRUE	3	26	1		N	N	N
C2	TCXL1	TNFa	UNKNOWN	SYBR	None				33.0972	33.0415	0.110013							FALSE	0.533991	TRUE	3	25	1		N	N	N
C5	TCXL1	TNFa	UNKNOWN	SYBR	None				32.9148	33.0415	0.110013							FALSE	0.533991	TRUE	3	24	1		N	N	N
C6	TCXL2	TNFa	UNKNOWN	SYBR	None				32.6706	32.504	0.203395							FALSE	0.533991	TRUE	3	26	1		N	N	N
C7	TCXL2	TNFa	UNKNOWN	SYBR	None				32.5641	32.504	0.203395							FALSE	0.533991	TRUE	3	25	1		N	N	N
C8	TCXL2	TNFa	UNKNOWN	SYBR	None				32.2774	32.504	0.203395							FALSE	0.533991	TRUE	3	25	1		N	N	N
C9	TCXL3	TNFa	UNKNOWN	SYBR	None				29.7545	29.9434	0.184006							FALSE	0.533991	TRUE	3	25	1		N	N	N
C10	TCXL3	TNFa	UNKNOWN	SYBR	None				29.9535	29.9434	0.184006							FALSE	0.533991	TRUE	3	24	1		N	N	N
C11	TCXL3	TNFa	UNKNOWN	SYBR	None				30.1221	29.9434	0.184006							FALSE	0.533991	TRUE	3	27	1		N	N	N
D1	TCXL4	TNFa	UNKNOWN	SYBR	None				29.7534	29.804	0.429823							FALSE	0.533991	TRUE	3	26	1		N	N	N
D2	TCXL4	TNFa	UNKNOWN	SYBR	None				30.2569	29.804	0.429823							FALSE	0.533991	TRUE	3	26	1		N	N	N
D5	TCXL4	TNFa	UNKNOWN	SYBR	None				29.4018	29.804	0.429823							FALSE	0.533991	TRUE	3	25	1		N	N	N
D6	TCXL5	TNFa	UNKNOWN	SYBR	None				30.5645	30.8999	0.583421							FALSE	0.533991	TRUE	3	28	1		N	Y	N
D7	TCXL5	TNFa	UNKNOWN	SYBR	None				30.5617	30.8999	0.583421							FALSE	0.533991	TRUE	3	27	1		N	Y	N
D8	TCXL5	TNFa	UNKNOWN	SYBR	None				31.5736	30.8999	0.583421							FALSE	0.533991	TRUE	3	28	1		N	Y	N
D9	TCXL6	TNFa	UNKNOWN	SYBR	None				31.7454	31.9579	0.18447							FALSE	0.533991	TRUE	3	25	1		N	N	N
D10	TCXL6	TNFa	UNKNOWN	SYBR	None				32.0772	31.9579	0.18447							FALSE	0.533991	TRUE	3	27	1		N	N	N
D11	TCXL6	TNFa	UNKNOWN	SYBR	None				32.0511	31.9579	0.18447							FALSE	0.533991	TRUE	3	27	1		N	N	N
E1	TCXL+AC1	TNFa	UNKNOWN	SYBR	None				32.1019	31.9695	0.156465							FALSE	0.533991	TRUE	3	26	1		N	Y	N
E2	TCXL+AC1	TNFa	UNKNOWN	SYBR	None				32.0098	31.9695	0.156465							FALSE	0.533991	TRUE	3	23	1		N	Y	N
E5	TCXL+AC1	TNFa	UNKNOWN	SYBR	None				31.7969	31.9695	0.156465							FALSE	0.533991	TRUE	3	23	1		N	Y	N
E6	TCXL+AC2	TNFa	UNKNOWN	SYBR	None				32.0311	31.9709	0.0823302							FALSE	0.533991	TRUE	3	23	1		N	N	N
E7	TCXL+AC2	TNFa	UNKNOWN	SYBR	None				32.0045	31.9709	0.0823302							FALSE	0.533991	TRUE	3	25	1		N	N	N
E8	TCXL+AC2	TNFa	UNKNOWN	SYBR	None				31.8771	31.9709	0.0823302							FALSE	0.533991	TRUE	3	25	1		N	N	N
E9	TCXL+AC3	TNFa	UNKNOWN	SYBR	None				31.4231	31.1113	0.274736							FALSE	0.533991	TRUE	3	24	1		N	Y	N
E10	TCXL+AC3	TNFa	UNKNOWN	SYBR	None				30.9047	31.1113	0.274736							FALSE	0.533991	TRUE	3	25	1		N	Y	N
E11	TCXL+AC3	TNFa	UNKNOWN	SYBR	None				31.0061	31.1113	0.274736							FALSE	0.533991	TRUE	3	27	1		N	Y	N
F1	TCXL+AC4	TNFa	UNKNOWN	SYBR	None				29.9438	29.805	0.131619							FALSE	0.533991	TRUE	3	26	1		N	Y	N
F2	TCXL+AC4	TNFa	UNKNOWN	SYBR	None				29.6819	29.805	0.131619							FALSE	0.533991	TRUE	3	27	1		N	Y	N
F5	TCXL+AC4	TNFa	UNKNOWN	SYBR	None				29.7894	29.805	0.131619							FALSE	0.533991	TRUE	3	21	1		N	Y	N
F6	TCXL+AC5	TNFa	UNKNOWN	SYBR	None				31.0886	30.5624	0.72376							FALSE	0.533991	TRUE	3	27	1		N	Y	N
F7	TCXL+AC5	TNFa	UNKNOWN	SYBR	None				30.8616	30.5624	0.72376							FALSE	0.533991	TRUE	3	25	1		N	Y	N
F8	TCXL+AC5	TNFa	UNKNOWN	SYBR	None				29.737	30.5624	0.72376							FALSE	0.533991	TRUE	3	25	1		N	Y	N
F9	TCXL+AC6	TNFa	UNKNOWN	SYBR	None				30.7404	31.0024	0.229833							FALSE	0.533991	TRUE	3	26	1		N	N	N
F10	TCXL+AC6	TNFa	UNKNOWN	SYBR	None				31.0971	31.0024	0.229833							FALSE	0.533991	TRUE	3	26	1		N	N	N
F11	TCXL+AC6	TNFa	UNKNOWN	SYBR	None				31.1698	31.0024	0.229833							FALSE	0.533991	TRUE	3	27	1		N	N	N
G1	TCXL+AC+PA1	TNFa	UNKNOWN	SYBR	None				32.9843	32.9256	0.163561							FALSE	0.533991	TRUE	3	27	1		N	Y	N
G2	TCXL+AC+PA1	TNFa	UNKNOWN	SYBR	None				32.7407	32.9256	0.163561							FALSE	0.533991	TRUE	3	25	1		N	Y	N
G5	TCXL+AC+PA1	TNFa	UNKNOWN	SYBR	None				33.0516	32.9256	0.163561							FALSE	0.533991	TRUE	3	24	1		N	Y	N
G6	TCXL+AC+PA2	TNFa	UNKNOWN	SYBR	None				32.9429	33.0342	0.20736							FALSE	0.533991	TRUE	3	25	1		N	Y	N
G7	TCXL+AC+PA2	TNFa	UNKNOWN	SYBR	None				32.888	33.0342	0.20736							FALSE	0.533991	TRUE	3	26	1		N	Y	N
G8	TCXL+AC+PA2	TNFa	UNKNOWN	SYBR	None				33.2715	33.0342	0.20736							FALSE	0.533991	TRUE	3	28	1		N	Y	Y
G9	TCXL+AC+PA3	TNFa	UNKNOWN	SYBR	None				32.2032	31.9368	0.332369							FALSE	0.533991	TRUE	3	25	1		N	Y	N
G10	TCXL+AC+PA3	TNFa	UNKNOWN	SYBR	None				32.0428	31.9368	0.332369							FALSE	0.533991	TRUE	3	26	1		N	Y	N
G11	TCXL+AC+PA3	TNFa	UNKNOWN	SYBR	None				31.5644	31.9368	0.332369							FALSE	0.533991	TRUE	3	25	1		N	Y	N
H1	TCXL+AC+PA4	TNFa	UNKNOWN	SYBR	None				33.0604	32.9891	0.0902349							FALSE	0.533991	TRUE	3	25	1		N	N	N
H2	TCXL+AC+PA4	TNFa	UNKNOWN	SYBR	None				32.8876	32.9891	0.0902349							FALSE	0.533991	TRUE	3	24	1		N	N	N
H5	TCXL+AC+PA4	TNFa	UNKNOWN	SYBR	None				33.0193	32.9891	0.0902349							FALSE	0.533991	TRUE	3	25	1		N	N	N
H6	TCXL+AC+PA5	TNFa	UNKNOWN	SYBR	None				32.4657	32.2393	0.196877							FALSE	0.533991	TRUE	3	24	1		N	Y	N
H7	TCXL+AC+PA5	TNFa	UNKNOWN	SYBR	None				32.1435	32.2393	0.196877							FALSE	0.533991	TRUE	3	27	1		N	Y	N
H8	TCXL+AC+PA5	TNFa	UNKNOWN	SYBR	None				32.1085	32.2393	0.196877							FALSE	0.533991	TRUE	3	26	1		N	Y	N
H9	TCXL+AC+PA6	TNFa	UNKNOWN	SYBR	None				33.0566	32.8434	0.213129							FALSE	0.533991	TRUE	3	27	1		N	Y	N
H10	TCXL+AC+PA6	TNFa	UNKNOWN	SYBR	None				32.8434	32.8434	0.213129							FALSE	0.533991	TRUE	3	26	1		N	Y	N
H11	TCXL+AC+PA6	TNFa	UNKNOWN	SYBR	None				32.6303	32.8434	0.213129							FALSE	0.533991	TRUE	3	29	1		N	Y	N
Analysis Type	Singleplex
Endogenous Control	TNFa
RQ Min/Max Confidence Level	95.0
Reference Sample	1S1
