# Supplementary material for: Ovalbumin-Induced Allergic Inflammation Diminishes Cross-Linked Collagen Structures in an Experimental Rabbit Model of Corneal Cross-Linking
Source: Front Med (Lausanne). 2022 May 26;9:762730. doi: 10.3389/fmed.2022.762730 (PMC9178108; doi:10.3389/fmed.2022.762730)
Supplement: Supplementary file 4 [file Data_Sheet_4.ZIP › 2-raw data of PCR (imflammatory factors and MMPs)/LOX.xlsx]

## Sheet: Sheet1
Block Type	96well
Chemistry	SYBR_GREEN
Experiment File Name	D:\LMH\rabbit\20200829\THE FOURTH\STROMA\20200910-rb-STROMA-LMH-LOX.eds
Experiment Run End Time	2020-09-10 20:15:46 PM PDT
Instrument Type	steponeplus
Passive Reference	ROX
Well	Sample Name	Target Name	Task	Reporter	Quencher	RQ	RQ Min	RQ Max	Cт	Cт Mean	Cт SD	ΔCт	ΔCт Mean	ΔCт SE	HK Control ΔCт Mean	HK Control ΔCт SE	ΔΔCт	Automatic Ct Threshold	Ct Threshold	Automatic Baseline	Baseline Start	Baseline End	Efficiency	Comments
A1	NC1	LOX	UNKNOWN	SYBR	None				21.9746	22.0649	0.276625							FALSE	1.89343	TRUE	1	2	1
A2	NC1	LOX	UNKNOWN	SYBR	None				21.8447	22.0649	0.276625							FALSE	1.89343	TRUE	1	2	1
A5	NC1	LOX	UNKNOWN	SYBR	None				22.3754	22.0649	0.276625							FALSE	1.89343	TRUE	1	2	1
A6	NC2	LOX	UNKNOWN	SYBR	None				21.0325	21.0108	0.156762							FALSE	1.89343	TRUE	3	15	1
A7	NC2	LOX	UNKNOWN	SYBR	None				21.1556	21.0108	0.156762							FALSE	1.89343	TRUE	3	15	1
A8	NC2	LOX	UNKNOWN	SYBR	None				20.8443	21.0108	0.156762							FALSE	1.89343	TRUE	3	15	1
A9	NC3	LOX	UNKNOWN	SYBR	None				21.5903	21.3626	0.449423							FALSE	1.89343	TRUE	1	2	1
A10	NC3	LOX	UNKNOWN	SYBR	None				21.6525	21.3626	0.449423							FALSE	1.89343	TRUE	1	2	1
A11	NC3	LOX	UNKNOWN	SYBR	None				20.8449	21.3626	0.449423							FALSE	1.89343	TRUE	3	10	1
B1	NC4	LOX	UNKNOWN	SYBR	None				20.1138	20.1076	0.0285872							FALSE	1.89343	TRUE	3	12	1
B2	NC4	LOX	UNKNOWN	SYBR	None				20.1326	20.1076	0.0285872							FALSE	1.89343	TRUE	3	13	1
B5	NC4	LOX	UNKNOWN	SYBR	None				20.0764	20.1076	0.0285872							FALSE	1.89343	TRUE	3	13	1
B6	NC5	LOX	UNKNOWN	SYBR	None				21.5933	21.3581	0.280418							FALSE	1.89343	TRUE	3	13	1
B7	NC5	LOX	UNKNOWN	SYBR	None				21.4332	21.3581	0.280418							FALSE	1.89343	TRUE	3	13	1
B8	NC5	LOX	UNKNOWN	SYBR	None				21.0478	21.3581	0.280418							FALSE	1.89343	TRUE	3	13	1
B9	NC6	LOX	UNKNOWN	SYBR	None				21.169	21.1921	0.21327							FALSE	1.89343	TRUE	3	20	1
B10	NC6	LOX	UNKNOWN	SYBR	None				20.9914	21.1921	0.21327							FALSE	1.89343	TRUE	3	19	1
B11	NC6	LOX	UNKNOWN	SYBR	None				21.416	21.1921	0.21327							FALSE	1.89343	TRUE	3	20	1
C1	TCXL1	LOX	UNKNOWN	SYBR	None				23.6313	23.9152	0.246906							FALSE	1.89343	TRUE	3	10	1
C2	TCXL1	LOX	UNKNOWN	SYBR	None				24.0352	23.9152	0.246906							FALSE	1.89343	TRUE	3	11	1
C5	TCXL1	LOX	UNKNOWN	SYBR	None				24.0792	23.9152	0.246906							FALSE	1.89343	TRUE	3	12	1
C6	TCXL2	LOX	UNKNOWN	SYBR	None				21.8232	22.0639	0.253202							FALSE	1.89343	TRUE	1	2	1
C7	TCXL2	LOX	UNKNOWN	SYBR	None				22.0405	22.0639	0.253202							FALSE	1.89343	TRUE	1	2	1
C8	TCXL2	LOX	UNKNOWN	SYBR	None				22.328	22.0639	0.253202							FALSE	1.89343	TRUE	1	2	1
C9	TCXL3	LOX	UNKNOWN	SYBR	None				21.174	21.0123	0.376147							FALSE	1.89343	TRUE	1	2	1
C10	TCXL3	LOX	UNKNOWN	SYBR	None				21.2805	21.0123	0.376147							FALSE	1.89343	TRUE	1	2	1
C11	TCXL3	LOX	UNKNOWN	SYBR	None				20.5823	21.0123	0.376147							FALSE	1.89343	TRUE	3	12	1
D1	TCXL4	LOX	UNKNOWN	SYBR	None				21.9902	21.7056	0.269343							FALSE	1.89343	TRUE	3	14	1
D2	TCXL4	LOX	UNKNOWN	SYBR	None				21.6718	21.7056	0.269343							FALSE	1.89343	TRUE	3	14	1
D5	TCXL4	LOX	UNKNOWN	SYBR	None				21.4547	21.7056	0.269343							FALSE	1.89343	TRUE	3	14	1
D6	TCXL5	LOX	UNKNOWN	SYBR	None				21.3314	21.2855	0.32732							FALSE	1.89343	TRUE	3	18	1
D7	TCXL5	LOX	UNKNOWN	SYBR	None				21.5874	21.2855	0.32732							FALSE	1.89343	TRUE	3	17	1
D8	TCXL5	LOX	UNKNOWN	SYBR	None				20.9377	21.2855	0.32732							FALSE	1.89343	TRUE	3	18	1
D9	TCXL6	LOX	UNKNOWN	SYBR	None				20.9736	21.2449	0.406046							FALSE	1.89343	TRUE	3	14	1
D10	TCXL6	LOX	UNKNOWN	SYBR	None				21.0494	21.2449	0.406046							FALSE	1.89343	TRUE	3	14	1
D11	TCXL6	LOX	UNKNOWN	SYBR	None				21.7117	21.2449	0.406046							FALSE	1.89343	TRUE	3	15	1
E1	TCXL+AC1	LOX	UNKNOWN	SYBR	None				23.4707	23.1366	0.289512							FALSE	1.89343	TRUE	1	2	1
E2	TCXL+AC1	LOX	UNKNOWN	SYBR	None				22.9795	23.1366	0.289512							FALSE	1.89343	TRUE	1	2	1
E5	TCXL+AC1	LOX	UNKNOWN	SYBR	None				22.9596	23.1366	0.289512							FALSE	1.89343	TRUE	1	2	1
E6	TCXL+AC2	LOX	UNKNOWN	SYBR	None				22.9618	22.9018	0.35267							FALSE	1.89343	TRUE	1	2	1
E7	TCXL+AC2	LOX	UNKNOWN	SYBR	None				22.523	22.9018	0.35267							FALSE	1.89343	TRUE	1	2	1
E8	TCXL+AC2	LOX	UNKNOWN	SYBR	None				23.2207	22.9018	0.35267							FALSE	1.89343	TRUE	3	10	1
E9	TCXL+AC3	LOX	UNKNOWN	SYBR	None				21.9295	22.0546	0.443561							FALSE	1.89343	TRUE	1	2	1
E10	TCXL+AC3	LOX	UNKNOWN	SYBR	None				21.6871	22.0546	0.443561							FALSE	1.89343	TRUE	3	9	1
E11	TCXL+AC3	LOX	UNKNOWN	SYBR	None				22.5473	22.0546	0.443561							FALSE	1.89343	TRUE	1	2	1
F1	TCXL+AC4	LOX	UNKNOWN	SYBR	None				21.0118	20.9068	0.180379							FALSE	1.89343	TRUE	3	11	1
F2	TCXL+AC4	LOX	UNKNOWN	SYBR	None				21.0101	20.9068	0.180379							FALSE	1.89343	TRUE	3	12	1
F5	TCXL+AC4	LOX	UNKNOWN	SYBR	None				20.6985	20.9068	0.180379							FALSE	1.89343	TRUE	3	13	1
F6	TCXL+AC5	LOX	UNKNOWN	SYBR	None				21.9034	21.6103	0.377879							FALSE	1.89343	TRUE	3	24	1
F7	TCXL+AC5	LOX	UNKNOWN	SYBR	None				21.7436	21.6103	0.377879							FALSE	1.89343	TRUE	3	23	1
F8	TCXL+AC5	LOX	UNKNOWN	SYBR	None				21.1838	21.6103	0.377879							FALSE	1.89343	TRUE	3	23	1
F9	TCXL+AC6	LOX	UNKNOWN	SYBR	None				22.0208	22.0996	0.247253							FALSE	1.89343	TRUE	3	14	1
F10	TCXL+AC6	LOX	UNKNOWN	SYBR	None				21.9014	22.0996	0.247253							FALSE	1.89343	TRUE	3	14	1
F11	TCXL+AC6	LOX	UNKNOWN	SYBR	None				22.3767	22.0996	0.247253							FALSE	1.89343	TRUE	3	14	1
G1	TCXL+AC+PA1	LOX	UNKNOWN	SYBR	None				24.6931	24.504	0.261633							FALSE	1.89343	TRUE	3	17	1
G2	TCXL+AC+PA1	LOX	UNKNOWN	SYBR	None				24.6135	24.504	0.261633							FALSE	1.89343	TRUE	3	18	1
G5	TCXL+AC+PA1	LOX	UNKNOWN	SYBR	None				24.2054	24.504	0.261633							FALSE	1.89343	TRUE	3	14	1
G6	TCXL+AC+PA2	LOX	UNKNOWN	SYBR	None				23.0027	22.9467	0.0901727							FALSE	1.89343	TRUE	3	14	1
G7	TCXL+AC+PA2	LOX	UNKNOWN	SYBR	None				22.9948	22.9467	0.0901727							FALSE	1.89343	TRUE	3	15	1
G8	TCXL+AC+PA2	LOX	UNKNOWN	SYBR	None				22.8427	22.9467	0.0901727							FALSE	1.89343	TRUE	1	2	1
G9	TCXL+AC+PA3	LOX	UNKNOWN	SYBR	None				22.5025	22.635	0.163511							FALSE	1.89343	TRUE	1	2	1
G10	TCXL+AC+PA3	LOX	UNKNOWN	SYBR	None				22.8177	22.635	0.163511							FALSE	1.89343	TRUE	1	2	1
G11	TCXL+AC+PA3	LOX	UNKNOWN	SYBR	None				22.5847	22.635	0.163511							FALSE	1.89343	TRUE	1	2	1
H1	TCXL+AC+PA4	LOX	UNKNOWN	SYBR	None				22.6855	22.6654	0.266788							FALSE	1.89343	TRUE	1	2	1
H2	TCXL+AC+PA4	LOX	UNKNOWN	SYBR	None				22.9216	22.6654	0.266788							FALSE	1.89343	TRUE	3	10	1
H5	TCXL+AC+PA4	LOX	UNKNOWN	SYBR	None				22.3892	22.6654	0.266788							FALSE	1.89343	TRUE	1	2	1
H6	TCXL+AC+PA5	LOX	UNKNOWN	SYBR	None				23.2833	23.2319	0.280536							FALSE	1.89343	TRUE	3	9	1
H7	TCXL+AC+PA5	LOX	UNKNOWN	SYBR	None				22.9292	23.2319	0.280536							FALSE	1.89343	TRUE	1	2	1
H8	TCXL+AC+PA5	LOX	UNKNOWN	SYBR	None				23.4832	23.2319	0.280536							FALSE	1.89343	TRUE	3	11	1
H9	TCXL+AC+PA6	LOX	UNKNOWN	SYBR	None				23.0178	23.201	0.377827							FALSE	1.89343	TRUE	3	12	1
H10	TCXL+AC+PA6	LOX	UNKNOWN	SYBR	None				22.9497	23.201	0.377827							FALSE	1.89343	TRUE	3	13	1
H11	TCXL+AC+PA6	LOX	UNKNOWN	SYBR	None				23.6355	23.201	0.377827							FALSE	1.89343	TRUE	3	24	1
Analysis Type	Singleplex
Endogenous Control	LOX
RQ Min/Max Confidence Level	95.0
Reference Sample	1S1
