# Supplementary material for: Ovalbumin-Induced Allergic Inflammation Diminishes Cross-Linked Collagen Structures in an Experimental Rabbit Model of Corneal Cross-Linking
Source: Front Med (Lausanne). 2022 May 26;9:762730. doi: 10.3389/fmed.2022.762730 (PMC9178108; doi:10.3389/fmed.2022.762730)
Supplement: Supplementary file 5 [file Data_Sheet_5.ZIP]

Archive with 36 entries (31 files):
- 3-original images of HRT3/
- 3-original images of HRT3/.DS_Store
- __MACOSX/3-original images of HRT3/._.DS_Store
- 3-original images of HRT3/TCXL+AC∩╝ê191∩╝ë/
- 3-original images of HRT3/TCXL ∩╝ê194∩╝ë/
- 3-original images of HRT3/control/
- 3-original images of HRT3/TCXL+AC+PA∩╝êTCXL 193∩╝ë/
- 3-original images of HRT3/TCXL+AC∩╝ê191∩╝ë/3-lmh-191-R-allergy+crossing-d283(422).tif
- 3-original images of HRT3/TCXL+AC∩╝ê191∩╝ë/3-lmh-191-R-allergy+crossing-d283(828).tif
- 3-original images of HRT3/TCXL+AC∩╝ê191∩╝ë/photothumb.db
- 3-original images of HRT3/TCXL+AC∩╝ê191∩╝ë/3-lmh-192-R-allergy+crossing-d283(232).tif
- 3-original images of HRT3/TCXL+AC∩╝ê191∩╝ë/3-lmh-191-R-allergy+crossing-d283(354).tif
- 3-original images of HRT3/TCXL+AC∩╝ê191∩╝ë/3-lmh-191-R-allergy+crossing-d283(513).tif
- 3-original images of HRT3/TCXL ∩╝ê194∩╝ë/3-lmh-194-R-only crossing-d283(110).tif
- 3-original images of HRT3/TCXL ∩╝ê194∩╝ë/3-lmh-194-R-only crossing-d283(81).tif
- 3-original images of HRT3/TCXL ∩╝ê194∩╝ë/3-lmh-194-R-only crossing-d283(188).tif
- 3-original images of HRT3/TCXL ∩╝ê194∩╝ë/photothumb.db
- 3-original images of HRT3/TCXL ∩╝ê194∩╝ë/3-lmh-194-R-only crossing-d283(50).tif
- __MACOSX/3-original images of HRT3/TCXL ∩╝ê194∩╝ë/._3-lmh-194-R-only crossing-d283(50).tif
- 3-original images of HRT3/TCXL ∩╝ê194∩╝ë/3-lmh-194-R-only crossing-d283(122).tif
- 3-original images of HRT3/control/50-60-3-lmh-193-L-control-d283(294).tif
- __MACOSX/3-original images of HRT3/control/._50-60-3-lmh-193-L-control-d283(294).tif
- 3-original images of HRT3/control/100-110-3-lmh-193-L-control-d283(63).tif
- __MACOSX/3-original images of HRT3/control/._100-110-3-lmh-193-L-control-d283(63).tif
- 3-original images of HRT3/control/photothumb.db
- 3-original images of HRT3/control/150-160-3-lmh-193-L-control-d283(87).tif
- 3-original images of HRT3/control/200-210-3-lmh-193-L-control-d283(103).tif
- __MACOSX/3-original images of HRT3/control/._200-210-3-lmh-193-L-control-d283(103).tif
- 3-original images of HRT3/control/EC -350-3-lmh-193-L-control-d283(193).tif
- __MACOSX/3-original images of HRT3/control/._EC -350-3-lmh-193-L-control-d283(193).tif
- 3-original images of HRT3/TCXL+AC+PA∩╝êTCXL 193∩╝ë/3-lmh-193-R-only crossing-d283(218).tif
- 3-original images of HRT3/TCXL+AC+PA∩╝êTCXL 193∩╝ë/3-lmh-193-R-only crossing-d283(286).tif
- 3-original images of HRT3/TCXL+AC+PA∩╝êTCXL 193∩╝ë/photothumb.db
- 3-original images of HRT3/TCXL+AC+PA∩╝êTCXL 193∩╝ë/3-lmh-193-R-only crossing-d283(36).tif
- 3-original images of HRT3/TCXL+AC+PA∩╝êTCXL 193∩╝ë/3-lmh-193-R-only crossing-d283(712).tif
- 3-original images of HRT3/TCXL+AC+PA∩╝êTCXL 193∩╝ë/3-lmh-193-R-only crossing-d283(692).tif
