# Supplementary material for: Ovalbumin-Induced Allergic Inflammation Diminishes Cross-Linked Collagen Structures in an Experimental Rabbit Model of Corneal Cross-Linking
Source: Front Med (Lausanne). 2022 May 26;9:762730. doi: 10.3389/fmed.2022.762730 (PMC9178108; doi:10.3389/fmed.2022.762730)
Supplement: Supplementary file 6 [file Data_Sheet_6.ZIP]

Archive with 9 entries (8 files):
- 4-original images of AS-OCT/
- 4-original images of AS-OCT/367od4 (TCXL).jpg
- __MACOSX/4-original images of AS-OCT/._367od4 (TCXL).jpg
- 4-original images of AS-OCT/367os3∩╝ênormal control).jpg
- __MACOSX/4-original images of AS-OCT/._367os3∩╝ênormal control).jpg
- 4-original images of AS-OCT/362od1 (TCXL+AC).jpg
- __MACOSX/4-original images of AS-OCT/._362od1 (TCXL+AC).jpg
- 4-original images of AS-OCT/374od8∩╝êTCXL+AC+PA).jpg
- __MACOSX/4-original images of AS-OCT/._374od8∩╝êTCXL+AC+PA).jpg
