# Supplementary material for: Ovalbumin-Induced Allergic Inflammation Diminishes Cross-Linked Collagen Structures in an Experimental Rabbit Model of Corneal Cross-Linking
Source: Front Med (Lausanne). 2022 May 26;9:762730. doi: 10.3389/fmed.2022.762730 (PMC9178108; doi:10.3389/fmed.2022.762730)
Supplement: Supplementary file 7 [file Data_Sheet_7.ZIP]

Archive with 5 entries (4 files):
- 6-raw data of corneal biomechanics and digestion assay/
- 6-raw data of corneal biomechanics and digestion assay/DA Ratio Max (2mm).xlsx
- __MACOSX/6-raw data of corneal biomechanics and digestion assay/._DA Ratio Max (2mm).xlsx
- 6-raw data of corneal biomechanics and digestion assay/Digestion assay.xlsx
- __MACOSX/6-raw data of corneal biomechanics and digestion assay/._Digestion assay.xlsx
