# Supplementary material for: Ovalbumin-Induced Allergic Inflammation Diminishes Cross-Linked Collagen Structures in an Experimental Rabbit Model of Corneal Cross-Linking
Source: Front Med (Lausanne). 2022 May 26;9:762730. doi: 10.3389/fmed.2022.762730 (PMC9178108; doi:10.3389/fmed.2022.762730)
Supplement: Supplementary file 7 [file Data_Sheet_7.ZIP › 6-raw data of corneal biomechanics and digestion assay/DA Ratio Max (2mm).xlsx]

## Sheet: Sheet1
Last Name:	First Name:	Exam Eye:	DA Ratio Max (2mm)
Test	1-R-NC	Right	3.9625
Test	2-R-NC	Right	4.19026
Test	3-R-NC	Right	3.96399
Test	4-R-NC	Right	3.98907
Test	5-R-NC	Right	3.92812
Test	6-R-NC	Right	4.12479
Test	7-R-TCXL	Right	2.70718
Test	8-R-TCXL	Right	3.19009
Test	9-R-TCXL	Right	2.60126
Test	10-R-TCXL	Right	3.15512
Test	11-R-TCXL	Right	2.62892
Test	12-R-TCXL	Right	3.40923
Test	13-R-TCXL+AC	Right	3.38012
Test	14-R-TCXL+AC	Right	3.49904
Test	15-R-TCXL+AC	Right	3.46974
Test	16-R-TCXL+AC	Right	3.49253
Test	17-R-TCXL+AC	Right	3.48852
Test	18-R-TCXL+AC	Right	3.43219
Test	19-R-TCXL+AC+PA	Right	2.91257
Test	20-R-TCXL+AC+PA	Right	3.12683
Test	21-R-TCXL+AC+PA	Right	3.21152
Test	22-R-TCXL+AC+PA	Right	3.25685
Test	23-R-TCXL+AC+PA	Right	3.10458
Test	24-R-TCXL+AC+PA	Right	2.88949
