# Supplementary material for: Ovalbumin-Induced Allergic Inflammation Diminishes Cross-Linked Collagen Structures in an Experimental Rabbit Model of Corneal Cross-Linking
Source: Front Med (Lausanne). 2022 May 26;9:762730. doi: 10.3389/fmed.2022.762730 (PMC9178108; doi:10.3389/fmed.2022.762730)
Supplement: Supplementary file 7 [file Data_Sheet_7.ZIP › 6-raw data of corneal biomechanics and digestion assay/Digestion assay.xlsx]

## Sheet: Sheet1
Digestion assay
pre-digestion（mg）	1	2	3	4	5	6
NC	9.4	12.4	9.6	12.4	9.8	10.4
TCXL	15.7	20	19.3	10.5	14.4	12.6
TCXL+AC	18.2	18.9	18.5	14.4	16.8	14.2
TCXL+AC+PA	9.1	14.6	13.4	8.5	11.3	13.5
after-digestion（mg）	1	2	3	4	5	6
NC	3.1	6.7	0.9	3.5	1.6	5.4
TCXL	5.2	10.5	13	5.9	9.4	4.9
TCXL+AC	4.6	5.2	3.9	3.2	1.2	0.8
TCXL+AC+PA	4	8	7.6	4.3	6.5	6.1
